# Supplementary material for: Physical activity and socio-economic status of single and married urban adults: a cross-sectional study
Source: PeerJ. 2021 Nov 9;9:e12466. doi: 10.7717/peerj.12466 (PMC8588853; doi:10.7717/peerj.12466)
Supplement: Supplemental Information 1 [file peerj-09-12466-s001.xls]

## Sheet: Data set - martial status
ID	PA by WHO	Sex	Age	Education	Marital status	Job	Steady income	Per capita income	Net income	Savings	Indebtedness
839	Meet recommendation	Woman	25-34 years	Secondary	Group I	Student	Yes	≥260 USD	<104 USD	Yes	Yes
845	Meet recommendation	Woman	25-34 years	Primary	Group I	Student	No	≥260 USD	≥104 USD	Yes	Yes
269	Meet recommendation	Woman	18-24 years	Secondary	Group I	Student	Yes	<260 USD	Not income	No	Yes
456	Meet recommendation	Woman	25-34 years	Primary	Group I	Laborer	Yes	≥260 USD	≥104 USD	Yes	Yes
237	Meet recommendation	Woman	18-24 years	Primary	Group I	Student	No	<260 USD	<104 USD	No	Yes
66	Meet recommendation	Woman	18-24 years	Primary	Group I	Student	Yes	≥260 USD	<104 USD	Yes	Yes
303	Meet recommendation	Woman	18-24 years	Secondary	Group I	Laborer	Yes	≥260 USD	<104 USD	No	Yes
478	Meet recommendation	Woman	25-34 years	Primary	Group I	Student	Yes	≥260 USD	<104 USD	No	Yes
496	Meet recommendation	Woman	25-34 years	Primary	Group I	Student	Yes	≥260 USD	<104 USD	No	Yes
646	Meet recommendation	Woman	25-34 years	Higher	Group I	White collar worker	Yes	≥260 USD	≥104 USD	Yes	Yes
33	Meet recommendation	Woman	18-24 years	Secondary	Group I	Student	No	≥260 USD	≥104 USD	Yes	No
195	Meet recommendation	Woman	18-24 years	Secondary	Group I	Student	Yes	<260 USD	<104 USD	Yes	No
901	Meet recommendation	Woman	25-34 years	Secondary	Group I	Businessman	No	<260 USD	Not income	No	Yes
807	Meet recommendation	Woman	25-34 years	Higher	Group I	White collar worker	Yes	≥260 USD	<104 USD	No	Yes
454	Meet recommendation	Woman	25-34 years	Primary	Group I	Laborer	Yes	<260 USD	<104 USD	Yes	Yes
777	Meet recommendation	Woman	25-34 years	Higher	Group I	Businessman	Yes	≥260 USD	<104 USD	Yes	No
779	Meet recommendation	Woman	25-34 years	Higher	Group I	Businessman	Yes	≥260 USD	<104 USD	Yes	No
836	Meet recommendation	Woman	25-34 years	Secondary	Group I	Student	Yes	<260 USD	<104 USD	No	No
1269	Meet recommendation	Woman	35-44 years	Secondary	Group I	White collar worker	Yes	≥260 USD	<104 USD	No	No
1274	Meet recommendation	Woman	35-44 years	Secondary	Group I	White collar worker	Yes	≥260 USD	<104 USD	No	No
1279	Meet recommendation	Woman	35-44 years	Secondary	Group I	White collar worker	Yes	≥260 USD	<104 USD	No	No
1281	Meet recommendation	Woman	35-44 years	Secondary	Group I	White collar worker	Yes	≥260 USD	<104 USD	No	No
147	Meet recommendation	Woman	18-24 years	Secondary	Group I	Student	No	≥260 USD	Not income	No	No
788	Meet recommendation	Woman	25-34 years	Secondary	Group I	Student	No	<260 USD	<104 USD	No	No
284	Meet recommendation	Woman	18-24 years	Higher	Group I	Unemployed	No	<260 USD	<104 USD	No	Yes
292	Meet recommendation	Woman	18-24 years	Higher	Group I	Unemployed	No	<260 USD	<104 USD	No	Yes
532	Meet recommendation	Woman	25-34 years	Primary	Group I	Laborer	Yes	<260 USD	<104 USD	No	Yes
1431	Meet recommendation	Woman	45-54 years	Higher	Group I	White collar worker	Yes	<260 USD	<104 USD	No	Yes
1434	Meet recommendation	Woman	45-54 years	Higher	Group I	White collar worker	Yes	<260 USD	<104 USD	No	Yes
1437	Meet recommendation	Woman	45-54 years	Higher	Group I	White collar worker	Yes	<260 USD	<104 USD	No	Yes
1440	Meet recommendation	Woman	45-54 years	Higher	Group I	White collar worker	Yes	<260 USD	<104 USD	No	Yes
308	Meet recommendation	Woman	18-24 years	Secondary	Group I	Student	Yes	≥260 USD	<104 USD	No	No
79	Meet recommendation	Woman	18-24 years	Primary	Group I	Laborer	No	≥260 USD	<104 USD	No	No
232	Meet recommendation	Woman	18-24 years	Secondary	Group I	Student	Yes	≥260 USD	≥104 USD	Yes	No
164	Meet recommendation	Woman	18-24 years	Secondary	Group I	White collar worker	Yes	<260 USD	<104 USD	No	Yes
482	Meet recommendation	Woman	25-34 years	Secondary	Group I	Student	No	<260 USD	Not income	No	No
500	Meet recommendation	Woman	25-34 years	Secondary	Group I	Student	No	<260 USD	Not income	No	No
157	Meet recommendation	Woman	18-24 years	Primary	Group I	Laborer	Yes	<260 USD	<104 USD	No	No
203	Meet recommendation	Woman	18-24 years	Primary	Group I	Laborer	Yes	≥260 USD	<104 USD	No	Yes
787	Meet recommendation	Woman	25-34 years	Secondary	Group I	Student	Yes	≥260 USD	<104 USD	Yes	Yes
853	Meet recommendation	Woman	25-34 years	Secondary	Group I	Student	Yes	<260 USD	<104 USD	No	No
10	Meet recommendation	Woman	18-24 years	Primary	Group I	Student	No	≥260 USD	<104 USD	Yes	Yes
645	Meet recommendation	Woman	25-34 years	Primary	Group I	Laborer	No	<260 USD	<104 USD	No	No
669	Meet recommendation	Woman	25-34 years	Secondary	Group I	Student	Yes	<260 USD	<104 USD	No	No
655	Meet recommendation	Woman	25-34 years	Primary	Group I	Laborer	Yes	≥260 USD	≥104 USD	No	No
698	Meet recommendation	Woman	25-34 years	Secondary	Group I	Laborer	Yes	≥260 USD	<104 USD	Yes	No
2026	Meet recommendation	Woman	55-64 years	Primary	Group I	Unemployed	No	<260 USD	Not income	No	Yes
2028	Meet recommendation	Woman	55-64 years	Primary	Group I	Unemployed	No	<260 USD	Not income	No	Yes
2030	Meet recommendation	Woman	55-64 years	Primary	Group I	Unemployed	No	<260 USD	Not income	No	Yes
2032	Meet recommendation	Woman	55-64 years	Primary	Group I	Unemployed	No	<260 USD	Not income	No	Yes
2034	Meet recommendation	Woman	55-64 years	Primary	Group I	Unemployed	No	<260 USD	Not income	No	Yes
2036	Meet recommendation	Woman	55-64 years	Primary	Group I	Unemployed	No	<260 USD	Not income	No	Yes
2038	Meet recommendation	Woman	55-64 years	Primary	Group I	Unemployed	No	<260 USD	Not income	No	Yes
2040	Meet recommendation	Woman	55-64 years	Primary	Group I	Unemployed	No	<260 USD	Not income	No	Yes
2042	Meet recommendation	Woman	55-64 years	Primary	Group I	Unemployed	No	<260 USD	Not income	No	Yes
2044	Meet recommendation	Woman	55-64 years	Primary	Group I	Unemployed	No	<260 USD	Not income	No	Yes
2046	Meet recommendation	Woman	55-64 years	Primary	Group I	Unemployed	No	<260 USD	Not income	No	Yes
200	Meet recommendation	Woman	18-24 years	Secondary	Group I	Unemployed	No	<260 USD	<104 USD	No	Yes
202	Meet recommendation	Woman	18-24 years	Secondary	Group I	Unemployed	No	<260 USD	<104 USD	No	Yes
389	Meet recommendation	Woman	25-34 years	Secondary	Group I	Student	No	≥260 USD	<104 USD	No	No
409	Meet recommendation	Woman	25-34 years	Secondary	Group I	Student	No	≥260 USD	<104 USD	No	No
699	Meet recommendation	Woman	25-34 years	Secondary	Group I	Laborer	Yes	≥260 USD	<104 USD	No	Yes
384	Meet recommendation	Woman	25-34 years	Secondary	Group I	Student	Yes	<260 USD	<104 USD	No	Yes
404	Meet recommendation	Woman	25-34 years	Secondary	Group I	Student	Yes	<260 USD	<104 USD	No	Yes
1457	Meet recommendation	Woman	45-54 years	Primary	Group I	White collar worker	Yes	≥260 USD	<104 USD	No	Yes
1460	Meet recommendation	Woman	45-54 years	Primary	Group I	White collar worker	Yes	≥260 USD	<104 USD	No	Yes
1463	Meet recommendation	Woman	45-54 years	Primary	Group I	White collar worker	Yes	≥260 USD	<104 USD	No	Yes
1466	Meet recommendation	Woman	45-54 years	Primary	Group I	White collar worker	Yes	≥260 USD	<104 USD	No	Yes
302	Meet recommendation	Woman	18-24 years	Secondary	Group I	Laborer	Yes	<260 USD	≥104 USD	Yes	No
320	Meet recommendation	Woman	25-34 years	Secondary	Group I	Laborer	No	<260 USD	<104 USD	No	No
34	Meet recommendation	Woman	18-24 years	Secondary	Group I	Student	Yes	≥260 USD	<104 USD	No	No
91	Meet recommendation	Woman	18-24 years	Secondary	Group I	Businessman	No	<260 USD	<104 USD	No	Yes
800	Meet recommendation	Woman	25-34 years	Secondary	Group I	Laborer	Yes	≥260 USD	≥104 USD	No	Yes
172	Meet recommendation	Woman	18-24 years	Secondary	Group I	Student	No	<260 USD	<104 USD	No	No
310	Meet recommendation	Woman	18-24 years	Secondary	Group I	Student	Yes	≥260 USD	≥104 USD	No	No
327	Meet recommendation	Woman	25-34 years	Secondary	Group I	Student	Yes	≥260 USD	≥104 USD	Yes	No
330	Meet recommendation	Woman	25-34 years	Secondary	Group I	Student	Yes	≥260 USD	≥104 USD	Yes	No
618	Meet recommendation	Woman	25-34 years	Secondary	Group I	Student	No	≥260 USD	<104 USD	Yes	Yes
694	Meet recommendation	Woman	25-34 years	Secondary	Group I	White collar worker	Yes	≥260 USD	<104 USD	Yes	Yes
841	Meet recommendation	Woman	25-34 years	Secondary	Group I	Student	Yes	<260 USD	<104 USD	No	No
95	Meet recommendation	Woman	18-24 years	Secondary	Group I	Student	Yes	≥260 USD	≥104 USD	Yes	No
358	Meet recommendation	Woman	25-34 years	Secondary	Group I	White collar worker	Yes	≥260 USD	≥104 USD	Yes	No
998	Meet recommendation	Woman	35-44 years	Secondary	Group I	Laborer	Yes	<260 USD	Not income	No	Yes
1000	Meet recommendation	Woman	35-44 years	Secondary	Group I	Laborer	Yes	<260 USD	Not income	No	Yes
1002	Meet recommendation	Woman	35-44 years	Secondary	Group I	Laborer	Yes	<260 USD	Not income	No	Yes
2025	Meet recommendation	Woman	55-64 years	Primary	Group I	Unemployed	No	<260 USD	Not income	Yes	Yes
2027	Meet recommendation	Woman	55-64 years	Primary	Group I	Unemployed	No	<260 USD	Not income	Yes	Yes
2029	Meet recommendation	Woman	55-64 years	Primary	Group I	Unemployed	No	<260 USD	Not income	Yes	Yes
2031	Meet recommendation	Woman	55-64 years	Primary	Group I	Unemployed	No	<260 USD	Not income	Yes	Yes
2033	Meet recommendation	Woman	55-64 years	Primary	Group I	Unemployed	No	<260 USD	Not income	Yes	Yes
2035	Meet recommendation	Woman	55-64 years	Primary	Group I	Unemployed	No	<260 USD	Not income	Yes	Yes
2037	Meet recommendation	Woman	55-64 years	Primary	Group I	Unemployed	No	<260 USD	Not income	Yes	Yes
2039	Meet recommendation	Woman	55-64 years	Primary	Group I	Unemployed	No	<260 USD	Not income	Yes	Yes
2041	Meet recommendation	Woman	55-64 years	Primary	Group I	Unemployed	No	<260 USD	Not income	Yes	Yes
2043	Meet recommendation	Woman	55-64 years	Primary	Group I	Unemployed	No	<260 USD	Not income	Yes	Yes
2045	Meet recommendation	Woman	55-64 years	Primary	Group I	Unemployed	No	<260 USD	Not income	Yes	Yes
397	Meet recommendation	Woman	25-34 years	Secondary	Group I	Student	No	≥260 USD	≥104 USD	Yes	No
417	Meet recommendation	Woman	25-34 years	Secondary	Group I	Student	No	≥260 USD	≥104 USD	Yes	No
844	Meet recommendation	Woman	25-34 years	Primary	Group I	Student	No	≥260 USD	<104 USD	Yes	Yes
1696	Meet recommendation	Woman	45-54 years	Secondary	Group I	Unemployed	Yes	≥260 USD	<104 USD	Yes	No
1698	Meet recommendation	Woman	45-54 years	Secondary	Group I	Unemployed	Yes	≥260 USD	<104 USD	Yes	No
1700	Meet recommendation	Woman	45-54 years	Secondary	Group I	Unemployed	Yes	≥260 USD	<104 USD	Yes	No
1702	Meet recommendation	Woman	45-54 years	Secondary	Group I	Unemployed	Yes	≥260 USD	<104 USD	Yes	No
137	Meet recommendation	Woman	18-24 years	Primary	Group I	Unemployed	No	≥260 USD	<104 USD	No	Yes
742	Meet recommendation	Woman	25-34 years	Secondary	Group I	Unemployed	No	≥260 USD	<104 USD	No	Yes
869	Meet recommendation	Woman	25-34 years	Secondary	Group I	Student	No	≥260 USD	≥104 USD	No	No
125	Meet recommendation	Woman	18-24 years	Secondary	Group I	Student	No	<260 USD	<104 USD	No	Yes
789	Meet recommendation	Woman	25-34 years	Secondary	Group I	Student	No	<260 USD	<104 USD	No	No
96	Meet recommendation	Woman	18-24 years	Primary	Group I	Student	Yes	≥260 USD	≥104 USD	Yes	No
540	Meet recommendation	Woman	25-34 years	Higher	Group I	White collar worker	Yes	≥260 USD	≥104 USD	Yes	Yes
561	Meet recommendation	Woman	25-34 years	Higher	Group I	White collar worker	Yes	≥260 USD	≥104 USD	Yes	Yes
588	Meet recommendation	Woman	25-34 years	Secondary	Group I	Laborer	Yes	≥260 USD	<104 USD	No	Yes
616	Meet recommendation	Woman	25-34 years	Secondary	Group I	Student	No	≥260 USD	<104 USD	No	No
831	Meet recommendation	Woman	25-34 years	Secondary	Group I	Student	No	≥260 USD	<104 USD	Yes	No
680	Meet recommendation	Woman	25-34 years	Secondary	Group I	Student	Yes	<260 USD	Not income	No	No
1483	Meet recommendation	Woman	45-54 years	Primary	Group I	Laborer	Yes	≥260 USD	≥104 USD	No	No
1485	Meet recommendation	Woman	45-54 years	Primary	Group I	Laborer	Yes	≥260 USD	≥104 USD	No	No
1487	Meet recommendation	Woman	45-54 years	Primary	Group I	Laborer	Yes	≥260 USD	≥104 USD	No	No
1489	Meet recommendation	Woman	45-54 years	Primary	Group I	Laborer	Yes	≥260 USD	≥104 USD	No	No
77	Meet recommendation	Woman	18-24 years	Primary	Group I	Laborer	No	≥260 USD	≥104 USD	Yes	No
101	Meet recommendation	Woman	18-24 years	Secondary	Group I	Student	No	≥260 USD	≥104 USD	Yes	No
107	Meet recommendation	Woman	18-24 years	Secondary	Group I	Student	No	≥260 USD	≥104 USD	Yes	No
247	Meet recommendation	Woman	18-24 years	Primary	Group I	Laborer	Yes	≥260 USD	<104 USD	No	No
710	Meet recommendation	Woman	25-34 years	Higher	Group I	White collar worker	Yes	≥260 USD	<104 USD	No	Yes
878	Meet recommendation	Woman	25-34 years	Secondary	Group I	Student	Yes	<260 USD	<104 USD	Yes	Yes
918	Meet recommendation	Woman	25-34 years	Secondary	Group I	Student	No	≥260 USD	≥104 USD	No	No
1334	Meet recommendation	Woman	35-44 years	Higher	Group I	White collar worker	Yes	≥260 USD	<104 USD	No	Yes
1336	Meet recommendation	Woman	35-44 years	Higher	Group I	White collar worker	Yes	≥260 USD	<104 USD	No	Yes
1338	Meet recommendation	Woman	35-44 years	Higher	Group I	White collar worker	Yes	≥260 USD	<104 USD	No	Yes
1340	Meet recommendation	Woman	35-44 years	Higher	Group I	White collar worker	Yes	≥260 USD	<104 USD	No	Yes
169	Meet recommendation	Woman	18-24 years	Secondary	Group I	Businessman	Yes	≥260 USD	Not income	Yes	No
627	Meet recommendation	Woman	25-34 years	Secondary	Group I	Student	Yes	≥260 USD	<104 USD	No	Yes
678	Meet recommendation	Woman	25-34 years	Secondary	Group I	Student	Yes	≥260 USD	≥104 USD	No	No
824	Meet recommendation	Woman	25-34 years	Secondary	Group I	Businessman	Yes	≥260 USD	Not income	Yes	No
546	Meet recommendation	Woman	25-34 years	Secondary	Group I	White collar worker	Yes	<260 USD	<104 USD	No	Yes
617	Meet recommendation	Woman	25-34 years	Secondary	Group I	Student	Yes	≥260 USD	<104 USD	No	Yes
531	Meet recommendation	Woman	25-34 years	Primary	Group I	Laborer	Yes	≥260 USD	<104 USD	No	Yes
795	Meet recommendation	Woman	25-34 years	Higher	Group I	Student	No	<260 USD	<104 USD	Yes	No
194	Meet recommendation	Woman	18-24 years	Secondary	Group I	Student	Yes	<260 USD	<104 USD	No	Yes
243	Meet recommendation	Woman	18-24 years	Secondary	Group I	Unemployed	Yes	≥260 USD	≥104 USD	No	No
394	Meet recommendation	Woman	25-34 years	Secondary	Group I	Student	No	<260 USD	Not income	No	No
414	Meet recommendation	Woman	25-34 years	Secondary	Group I	Student	No	<260 USD	Not income	No	No
487	Meet recommendation	Woman	25-34 years	Secondary	Group I	Student	Yes	<260 USD	<104 USD	No	Yes
653	Meet recommendation	Woman	25-34 years	Primary	Group I	Laborer	Yes	<260 USD	Not income	No	No
849	Meet recommendation	Woman	25-34 years	Secondary	Group I	Laborer	Yes	<260 USD	<104 USD	Yes	No
858	Meet recommendation	Woman	25-34 years	Higher	Group I	White collar worker	Yes	≥260 USD	≥104 USD	Yes	Yes
871	Meet recommendation	Woman	25-34 years	Secondary	Group I	Student	Yes	<260 USD	<104 USD	No	No
2144	Meet recommendation	Woman	55-64 years	Secondary	Group I	White collar worker	Yes	≥260 USD	≥104 USD	No	Yes
2148	Meet recommendation	Woman	55-64 years	Secondary	Group I	White collar worker	Yes	≥260 USD	≥104 USD	No	Yes
2152	Meet recommendation	Woman	55-64 years	Secondary	Group I	White collar worker	Yes	≥260 USD	≥104 USD	No	Yes
2156	Meet recommendation	Woman	55-64 years	Secondary	Group I	White collar worker	Yes	≥260 USD	≥104 USD	No	Yes
2160	Meet recommendation	Woman	55-64 years	Secondary	Group I	White collar worker	Yes	≥260 USD	≥104 USD	No	Yes
2164	Meet recommendation	Woman	55-64 years	Secondary	Group I	White collar worker	Yes	≥260 USD	≥104 USD	No	Yes
2168	Meet recommendation	Woman	55-64 years	Secondary	Group I	White collar worker	Yes	≥260 USD	≥104 USD	No	Yes
2172	Meet recommendation	Woman	55-64 years	Secondary	Group I	White collar worker	Yes	≥260 USD	≥104 USD	No	Yes
2176	Meet recommendation	Woman	55-64 years	Secondary	Group I	White collar worker	Yes	≥260 USD	≥104 USD	No	Yes
13	Meet recommendation	Woman	18-24 years	Primary	Group I	Student	Yes	<260 USD	<104 USD	Yes	No
451	Meet recommendation	Woman	25-34 years	Primary	Group I	Laborer	Yes	≥260 USD	<104 USD	No	No
483	Meet recommendation	Woman	25-34 years	Secondary	Group I	Student	Yes	<260 USD	<104 USD	No	No
501	Meet recommendation	Woman	25-34 years	Secondary	Group I	Student	Yes	<260 USD	<104 USD	No	No
738	Meet recommendation	Woman	25-34 years	Secondary	Group I	Student	Yes	≥260 USD	<104 USD	No	No
834	Meet recommendation	Woman	25-34 years	Secondary	Group I	Student	Yes	<260 USD	<104 USD	No	No
1361	Meet recommendation	Woman	35-44 years	Secondary	Group I	Laborer	Yes	≥260 USD	<104 USD	No	Yes
1362	Meet recommendation	Woman	35-44 years	Secondary	Group I	Laborer	Yes	≥260 USD	<104 USD	No	Yes
1363	Meet recommendation	Woman	35-44 years	Secondary	Group I	Laborer	Yes	≥260 USD	<104 USD	No	Yes
174	Meet recommendation	Woman	18-24 years	Secondary	Group I	Student	Yes	≥260 USD	≥104 USD	Yes	No
318	Meet recommendation	Woman	25-34 years	Higher	Group I	Laborer	Yes	≥260 USD	≥104 USD	Yes	Yes
1379	Meet recommendation	Woman	45-54 years	Higher	Group I	Businessman	Yes	≥260 USD	≥104 USD	Yes	No
1380	Meet recommendation	Woman	45-54 years	Higher	Group I	Businessman	Yes	≥260 USD	≥104 USD	Yes	No
1381	Meet recommendation	Woman	45-54 years	Higher	Group I	Businessman	Yes	≥260 USD	≥104 USD	Yes	No
1382	Meet recommendation	Woman	45-54 years	Higher	Group I	Businessman	Yes	≥260 USD	≥104 USD	Yes	No
1383	Meet recommendation	Woman	45-54 years	Higher	Group I	Businessman	Yes	≥260 USD	≥104 USD	Yes	No
1384	Meet recommendation	Woman	45-54 years	Higher	Group I	Businessman	Yes	≥260 USD	≥104 USD	Yes	No
1385	Meet recommendation	Woman	45-54 years	Higher	Group I	Businessman	Yes	≥260 USD	≥104 USD	Yes	No
1386	Meet recommendation	Woman	45-54 years	Higher	Group I	Businessman	Yes	≥260 USD	≥104 USD	Yes	No
220	Meet recommendation	Woman	18-24 years	Secondary	Group I	Laborer	Yes	≥260 USD	≥104 USD	No	No
579	Meet recommendation	Woman	25-34 years	Secondary	Group I	Laborer	Yes	≥260 USD	<104 USD	No	Yes
945	Meet recommendation	Woman	35-44 years	Secondary	Group I	White collar worker	Yes	≥260 USD	≥104 USD	Yes	Yes
950	Meet recommendation	Woman	35-44 years	Secondary	Group I	White collar worker	Yes	≥260 USD	≥104 USD	Yes	Yes
955	Meet recommendation	Woman	35-44 years	Secondary	Group I	White collar worker	Yes	≥260 USD	≥104 USD	Yes	Yes
960	Meet recommendation	Woman	35-44 years	Secondary	Group I	White collar worker	Yes	≥260 USD	≥104 USD	Yes	Yes
73	Meet recommendation	Woman	18-24 years	Primary	Group I	Laborer	No	≥260 USD	<104 USD	Yes	Yes
178	Meet recommendation	Woman	18-24 years	Secondary	Group I	Student	No	≥260 USD	<104 USD	Yes	No
273	Meet recommendation	Woman	18-24 years	Secondary	Group I	Student	No	≥260 USD	<104 USD	Yes	No
520	Meet recommendation	Woman	25-34 years	Primary	Group I	Laborer	Yes	<260 USD	<104 USD	No	Yes
609	Meet recommendation	Woman	25-34 years	Secondary	Group I	Student	No	≥260 USD	<104 USD	Yes	No
654	Meet recommendation	Woman	25-34 years	Secondary	Group I	Laborer	Yes	≥260 USD	<104 USD	No	No
697	Meet recommendation	Woman	25-34 years	Secondary	Group I	Laborer	Yes	<260 USD	<104 USD	No	Yes
811	Meet recommendation	Woman	25-34 years	Secondary	Group I	Laborer	No	≥260 USD	≥104 USD	No	No
1987	Meet recommendation	Woman	55-64 years	Higher	Group I	White collar worker	Yes	≥260 USD	<104 USD	No	Yes
1990	Meet recommendation	Woman	55-64 years	Higher	Group I	White collar worker	Yes	≥260 USD	<104 USD	No	Yes
1993	Meet recommendation	Woman	55-64 years	Higher	Group I	White collar worker	Yes	≥260 USD	<104 USD	No	Yes
1996	Meet recommendation	Woman	55-64 years	Higher	Group I	White collar worker	Yes	≥260 USD	<104 USD	No	Yes
1999	Meet recommendation	Woman	55-64 years	Higher	Group I	White collar worker	Yes	≥260 USD	<104 USD	No	Yes
2002	Meet recommendation	Woman	55-64 years	Higher	Group I	White collar worker	Yes	≥260 USD	<104 USD	No	Yes
2005	Meet recommendation	Woman	55-64 years	Higher	Group I	White collar worker	Yes	≥260 USD	<104 USD	No	Yes
2008	Meet recommendation	Woman	55-64 years	Higher	Group I	White collar worker	Yes	≥260 USD	<104 USD	No	Yes
2011	Meet recommendation	Woman	55-64 years	Higher	Group I	White collar worker	Yes	≥260 USD	<104 USD	No	Yes
226	Meet recommendation	Woman	18-24 years	Secondary	Group I	Student	Yes	<260 USD	<104 USD	No	No
1743	Meet recommendation	Woman	45-54 years	Secondary	Group I	Student	Yes	≥260 USD	≥104 USD	Yes	No
1744	Meet recommendation	Woman	45-54 years	Secondary	Group I	Student	Yes	≥260 USD	≥104 USD	Yes	No
1745	Meet recommendation	Woman	45-54 years	Secondary	Group I	Student	Yes	≥260 USD	≥104 USD	Yes	No
1746	Meet recommendation	Woman	45-54 years	Secondary	Group I	Student	Yes	≥260 USD	≥104 USD	Yes	No
136	Meet recommendation	Woman	18-24 years	Secondary	Group I	Unemployed	No	≥260 USD	Not income	No	Yes
398	Meet recommendation	Woman	25-34 years	Secondary	Group I	Student	Yes	≥260 USD	≥104 USD	No	No
418	Meet recommendation	Woman	25-34 years	Secondary	Group I	Student	Yes	≥260 USD	≥104 USD	No	No
510	Meet recommendation	Woman	25-34 years	Secondary	Group I	Unemployed	No	≥260 USD	Not income	No	Yes
516	Meet recommendation	Woman	25-34 years	Secondary	Group I	Unemployed	No	≥260 USD	Not income	No	Yes
541	Meet recommendation	Woman	25-34 years	Higher	Group I	White collar worker	Yes	≥260 USD	≥104 USD	Yes	No
562	Meet recommendation	Woman	25-34 years	Higher	Group I	White collar worker	Yes	≥260 USD	≥104 USD	Yes	No
625	Meet recommendation	Woman	25-34 years	Secondary	Group I	Student	Yes	<260 USD	<104 USD	No	No
721	Meet recommendation	Woman	25-34 years	Secondary	Group I	Student	No	<260 USD	<104 USD	No	No
731	Meet recommendation	Woman	25-34 years	Secondary	Group I	Student	No	<260 USD	Not income	No	No
732	Meet recommendation	Woman	25-34 years	Secondary	Group I	Student	No	≥260 USD	≥104 USD	No	No
842	Meet recommendation	Woman	25-34 years	Secondary	Group I	Student	No	<260 USD	<104 USD	No	No
1806	Meet recommendation	Woman	55-64 years	Primary	Group I	Unemployed	No	<260 USD	Not income	No	Yes
1808	Meet recommendation	Woman	55-64 years	Primary	Group I	Unemployed	No	<260 USD	Not income	No	Yes
1810	Meet recommendation	Woman	55-64 years	Primary	Group I	Unemployed	No	<260 USD	Not income	No	Yes
1812	Meet recommendation	Woman	55-64 years	Primary	Group I	Unemployed	No	<260 USD	Not income	No	Yes
1814	Meet recommendation	Woman	55-64 years	Primary	Group I	Unemployed	No	<260 USD	Not income	No	Yes
1816	Meet recommendation	Woman	55-64 years	Primary	Group I	Unemployed	No	<260 USD	Not income	No	Yes
1818	Meet recommendation	Woman	55-64 years	Primary	Group I	Unemployed	No	<260 USD	Not income	No	Yes
1820	Meet recommendation	Woman	55-64 years	Primary	Group I	Unemployed	No	<260 USD	Not income	No	Yes
1822	Meet recommendation	Woman	55-64 years	Primary	Group I	Unemployed	No	<260 USD	Not income	No	Yes
1824	Meet recommendation	Woman	55-64 years	Primary	Group I	Unemployed	No	<260 USD	Not income	No	Yes
1826	Meet recommendation	Woman	55-64 years	Primary	Group I	Unemployed	No	<260 USD	Not income	No	Yes
1828	Meet recommendation	Woman	55-64 years	Primary	Group I	Unemployed	No	<260 USD	Not income	No	Yes
1830	Meet recommendation	Woman	55-64 years	Primary	Group I	Unemployed	No	<260 USD	Not income	No	Yes
1832	Meet recommendation	Woman	55-64 years	Primary	Group I	Unemployed	No	<260 USD	Not income	No	Yes
1834	Meet recommendation	Woman	55-64 years	Primary	Group I	Unemployed	No	<260 USD	Not income	No	Yes
1836	Meet recommendation	Woman	55-64 years	Primary	Group I	Unemployed	No	<260 USD	Not income	No	Yes
1838	Meet recommendation	Woman	55-64 years	Primary	Group I	Unemployed	No	<260 USD	Not income	No	Yes
1840	Meet recommendation	Woman	55-64 years	Primary	Group I	Unemployed	No	<260 USD	Not income	No	Yes
1841	Meet recommendation	Woman	55-64 years	Primary	Group I	Unemployed	No	<260 USD	Not income	No	Yes
1843	Meet recommendation	Woman	55-64 years	Primary	Group I	Unemployed	No	<260 USD	Not income	No	Yes
1844	Meet recommendation	Woman	55-64 years	Primary	Group I	Unemployed	No	<260 USD	Not income	No	Yes
1846	Meet recommendation	Woman	55-64 years	Primary	Group I	Unemployed	No	<260 USD	Not income	No	Yes
421	Meet recommendation	Woman	25-34 years	Secondary	Group I	Unemployed	No	≥260 USD	<104 USD	No	No
436	Meet recommendation	Woman	25-34 years	Secondary	Group I	Unemployed	No	≥260 USD	<104 USD	No	No
450	Meet recommendation	Woman	25-34 years	Primary	Group I	Laborer	Yes	≥260 USD	≥104 USD	Yes	Yes
459	Meet recommendation	Woman	25-34 years	Primary	Group I	Laborer	Yes	≥260 USD	≥104 USD	Yes	Yes
578	Meet recommendation	Woman	25-34 years	Higher	Group I	Unemployed	Yes	≥260 USD	≥104 USD	No	Yes
852	Meet recommendation	Woman	25-34 years	Secondary	Group I	Student	Yes	≥260 USD	<104 USD	Yes	No
1663	Meet recommendation	Woman	45-54 years	Primary	Group I	Unemployed	Yes	≥260 USD	≥104 USD	No	Yes
1664	Meet recommendation	Woman	45-54 years	Primary	Group I	Unemployed	Yes	≥260 USD	≥104 USD	No	Yes
1665	Meet recommendation	Woman	45-54 years	Primary	Group I	Unemployed	Yes	≥260 USD	≥104 USD	No	Yes
1666	Meet recommendation	Woman	45-54 years	Primary	Group I	Unemployed	Yes	≥260 USD	≥104 USD	No	Yes
307	Meet recommendation	Woman	18-24 years	Secondary	Group I	Student	Yes	<260 USD	<104 USD	No	Yes
84	Meet recommendation	Woman	18-24 years	Primary	Group I	Laborer	No	<260 USD	<104 USD	No	No
131	Meet recommendation	Woman	18-24 years	Primary	Group I	Unemployed	No	≥260 USD	<104 USD	Yes	Yes
132	Meet recommendation	Woman	18-24 years	Primary	Group I	Unemployed	No	≥260 USD	<104 USD	Yes	Yes
138	Meet recommendation	Woman	18-24 years	Primary	Group I	Unemployed	No	≥260 USD	<104 USD	Yes	Yes
139	Meet recommendation	Woman	18-24 years	Primary	Group I	Unemployed	No	≥260 USD	<104 USD	Yes	Yes
151	Meet recommendation	Woman	18-24 years	Primary	Group I	Laborer	No	<260 USD	<104 USD	No	Yes
176	Meet recommendation	Woman	18-24 years	Secondary	Group I	Student	Yes	<260 USD	<104 USD	Yes	Yes
191	Meet recommendation	Woman	18-24 years	Secondary	Group I	Student	Yes	≥260 USD	≥104 USD	Yes	No
231	Meet recommendation	Woman	18-24 years	Secondary	Group I	Student	Yes	≥260 USD	≥104 USD	No	Yes
315	Meet recommendation	Woman	18-24 years	Primary	Group I	Laborer	No	≥260 USD	<104 USD	No	No
485	Meet recommendation	Woman	25-34 years	Higher	Group I	Student	Yes	<260 USD	<104 USD	No	Yes
503	Meet recommendation	Woman	25-34 years	Higher	Group I	Student	Yes	<260 USD	<104 USD	No	Yes
643	Meet recommendation	Woman	25-34 years	Secondary	Group I	Student	Yes	≥260 USD	<104 USD	Yes	No
784	Meet recommendation	Woman	25-34 years	Secondary	Group I	Student	No	<260 USD	Not income	No	No
241	Meet recommendation	Woman	18-24 years	Secondary	Group I	Student	No	≥260 USD	≥104 USD	Yes	No
111	Meet recommendation	Woman	18-24 years	Secondary	Group I	Student	No	≥260 USD	≥104 USD	Yes	No
135	Meet recommendation	Woman	18-24 years	Secondary	Group I	Unemployed	No	≥260 USD	Not income	No	Yes
156	Meet recommendation	Woman	18-24 years	Primary	Group I	Laborer	No	≥260 USD	<104 USD	No	No
340	Meet recommendation	Woman	25-34 years	Secondary	Group I	Laborer	Yes	≥260 USD	≥104 USD	Yes	No
356	Meet recommendation	Woman	25-34 years	Secondary	Group I	White collar worker	Yes	<260 USD	<104 USD	No	No
381	Meet recommendation	Woman	25-34 years	Secondary	Group I	White collar worker	Yes	<260 USD	<104 USD	No	No
488	Meet recommendation	Woman	25-34 years	Primary	Group I	Student	Yes	≥260 USD	<104 USD	Yes	No
509	Meet recommendation	Woman	25-34 years	Secondary	Group I	Unemployed	No	≥260 USD	Not income	No	Yes
515	Meet recommendation	Woman	25-34 years	Secondary	Group I	Unemployed	No	≥260 USD	Not income	No	Yes
571	Meet recommendation	Woman	25-34 years	Secondary	Group I	Student	Yes	≥260 USD	≥104 USD	Yes	No
573	Meet recommendation	Woman	25-34 years	Primary	Group I	Student	No	<260 USD	Not income	No	No
584	Meet recommendation	Woman	25-34 years	Secondary	Group I	Student	Yes	<260 USD	<104 USD	No	Yes
771	Meet recommendation	Woman	25-34 years	Higher	Group I	White collar worker	Yes	≥260 USD	≥104 USD	Yes	No
792	Meet recommendation	Woman	25-34 years	Secondary	Group I	Student	Yes	≥260 USD	≥104 USD	Yes	No
1295	Meet recommendation	Woman	35-44 years	Secondary	Group I	White collar worker	Yes	≥260 USD	<104 USD	Yes	Yes
1297	Meet recommendation	Woman	35-44 years	Secondary	Group I	White collar worker	Yes	≥260 USD	<104 USD	Yes	Yes
1299	Meet recommendation	Woman	35-44 years	Secondary	Group I	White collar worker	Yes	≥260 USD	<104 USD	Yes	Yes
5	Meet recommendation	Woman	18-24 years	Primary	Group I	Student	Yes	<260 USD	<104 USD	No	Yes
43	Meet recommendation	Woman	18-24 years	Secondary	Group I	Student	Yes	<260 USD	Not income	Yes	No
110	Meet recommendation	Woman	18-24 years	Secondary	Group I	Student	No	≥260 USD	≥104 USD	Yes	No
208	Meet recommendation	Woman	18-24 years	Secondary	Group I	Student	Yes	<260 USD	<104 USD	No	No
294	Meet recommendation	Woman	18-24 years	Secondary	Group I	Unemployed	No	≥260 USD	Not income	No	Yes
319	Meet recommendation	Woman	25-34 years	Primary	Group I	Laborer	Yes	≥260 USD	<104 USD	No	Yes
387	Meet recommendation	Woman	25-34 years	Secondary	Group I	Student	Yes	≥260 USD	<104 USD	No	No
407	Meet recommendation	Woman	25-34 years	Secondary	Group I	Student	Yes	≥260 USD	<104 USD	No	No
629	Meet recommendation	Woman	25-34 years	Secondary	Group I	Student	No	<260 USD	Not income	No	No
782	Meet recommendation	Woman	25-34 years	Secondary	Group I	Student	No	<260 USD	<104 USD	No	No
883	Meet recommendation	Woman	25-34 years	Higher	Group I	Unemployed	No	≥260 USD	≥104 USD	No	Yes
911	Meet recommendation	Woman	25-34 years	Secondary	Group I	Student	No	<260 USD	<104 USD	No	No
916	Meet recommendation	Woman	25-34 years	Secondary	Group I	Student	Yes	≥260 USD	<104 USD	Yes	No
9	Meet recommendation	Woman	18-24 years	Primary	Group I	Student	No	≥260 USD	≥104 USD	Yes	No
12	Meet recommendation	Woman	18-24 years	Primary	Group I	Student	No	≥260 USD	≥104 USD	Yes	No
16	Meet recommendation	Woman	18-24 years	Primary	Group I	Unemployed	No	≥260 USD	Not income	No	No
19	Meet recommendation	Woman	18-24 years	Primary	Group I	Unemployed	No	≥260 USD	Not income	No	No
35	Meet recommendation	Woman	18-24 years	Secondary	Group I	Student	No	<260 USD	<104 USD	No	No
45	Meet recommendation	Woman	18-24 years	Secondary	Group I	Unemployed	No	<260 USD	<104 USD	No	Yes
64	Meet recommendation	Woman	18-24 years	Secondary	Group I	Student	No	<260 USD	<104 USD	No	No
72	Meet recommendation	Woman	18-24 years	Secondary	Group I	Laborer	Yes	≥260 USD	<104 USD	No	Yes
75	Meet recommendation	Woman	18-24 years	Primary	Group I	Laborer	Yes	<260 USD	<104 USD	No	No
119	Meet recommendation	Woman	18-24 years	Secondary	Group I	Student	Yes	≥260 USD	<104 USD	No	No
120	Meet recommendation	Woman	18-24 years	Secondary	Group I	Student	No	≥260 USD	≥104 USD	Yes	No
145	Meet recommendation	Woman	18-24 years	Primary	Group I	Student	No	<260 USD	<104 USD	No	No
166	Meet recommendation	Woman	18-24 years	Primary	Group I	White collar worker	Yes	≥260 USD	<104 USD	No	Yes
179	Meet recommendation	Woman	18-24 years	Primary	Group I	Student	No	<260 USD	<104 USD	No	Yes
182	Meet recommendation	Woman	18-24 years	Secondary	Group I	Student	No	≥260 USD	<104 USD	No	No
193	Meet recommendation	Woman	18-24 years	Secondary	Group I	Student	Yes	<260 USD	<104 USD	No	No
213	Meet recommendation	Woman	18-24 years	Primary	Group I	Unemployed	Yes	≥260 USD	<104 USD	No	Yes
261	Meet recommendation	Woman	18-24 years	Higher	Group I	White collar worker	Yes	≥260 USD	≥104 USD	Yes	No
424	Meet recommendation	Woman	25-34 years	Higher	Group I	Unemployed	No	<260 USD	<104 USD	No	Yes
431	Meet recommendation	Woman	25-34 years	Higher	Group I	Unemployed	No	<260 USD	<104 USD	No	Yes
508	Meet recommendation	Woman	25-34 years	Secondary	Group I	Unemployed	No	<260 USD	<104 USD	No	Yes
514	Meet recommendation	Woman	25-34 years	Secondary	Group I	Unemployed	No	<260 USD	<104 USD	No	Yes
519	Meet recommendation	Woman	25-34 years	Primary	Group I	Laborer	Yes	≥260 USD	Not income	No	No
605	Meet recommendation	Woman	25-34 years	Secondary	Group I	White collar worker	Yes	≥260 USD	<104 USD	Yes	Yes
648	Meet recommendation	Woman	25-34 years	Secondary	Group I	Student	No	≥260 USD	<104 USD	Yes	No
670	Meet recommendation	Woman	25-34 years	Secondary	Group I	Student	Yes	<260 USD	<104 USD	No	Yes
672	Meet recommendation	Woman	25-34 years	Secondary	Group I	Student	No	≥260 USD	<104 USD	No	No
735	Meet recommendation	Woman	25-34 years	Secondary	Group I	Student	No	≥260 USD	≥104 USD	Yes	No
761	Meet recommendation	Woman	25-34 years	Secondary	Group I	Laborer	Yes	<260 USD	<104 USD	No	No
825	Meet recommendation	Woman	25-34 years	Secondary	Group I	Student	Yes	≥260 USD	≥104 USD	Yes	No
847	Meet recommendation	Woman	25-34 years	Secondary	Group I	White collar worker	Yes	≥260 USD	<104 USD	Yes	Yes
850	Meet recommendation	Woman	25-34 years	Secondary	Group I	Laborer	Yes	<260 USD	<104 USD	No	Yes
915	Meet recommendation	Woman	25-34 years	Secondary	Group I	Student	No	<260 USD	<104 USD	No	No
1455	Meet recommendation	Woman	45-54 years	Higher	Group I	White collar worker	Yes	≥260 USD	≥104 USD	No	Yes
1458	Meet recommendation	Woman	45-54 years	Higher	Group I	White collar worker	Yes	≥260 USD	≥104 USD	No	Yes
1461	Meet recommendation	Woman	45-54 years	Higher	Group I	White collar worker	Yes	≥260 USD	≥104 USD	No	Yes
1464	Meet recommendation	Woman	45-54 years	Higher	Group I	White collar worker	Yes	≥260 USD	≥104 USD	No	Yes
1969	Meet recommendation	Woman	55-64 years	Secondary	Group I	Laborer	Yes	<260 USD	<104 USD	No	Yes
1971	Meet recommendation	Woman	55-64 years	Secondary	Group I	Laborer	Yes	<260 USD	<104 USD	No	Yes
1973	Meet recommendation	Woman	55-64 years	Secondary	Group I	Laborer	Yes	<260 USD	<104 USD	No	Yes
1975	Meet recommendation	Woman	55-64 years	Secondary	Group I	Laborer	Yes	<260 USD	<104 USD	No	Yes
1977	Meet recommendation	Woman	55-64 years	Secondary	Group I	Laborer	Yes	<260 USD	<104 USD	No	Yes
1979	Meet recommendation	Woman	55-64 years	Secondary	Group I	Laborer	Yes	<260 USD	<104 USD	No	Yes
1981	Meet recommendation	Woman	55-64 years	Secondary	Group I	Laborer	Yes	<260 USD	<104 USD	No	Yes
1983	Meet recommendation	Woman	55-64 years	Secondary	Group I	Laborer	Yes	<260 USD	<104 USD	No	Yes
1985	Meet recommendation	Woman	55-64 years	Secondary	Group I	Laborer	Yes	<260 USD	<104 USD	No	Yes
11	Meet recommendation	Woman	18-24 years	Primary	Group I	Student	Yes	<260 USD	<104 USD	No	Yes
14	Meet recommendation	Woman	18-24 years	Primary	Group I	Unemployed	No	<260 USD	<104 USD	No	No
62	Meet recommendation	Woman	18-24 years	Primary	Group I	Student	Yes	≥260 USD	<104 USD	Yes	Yes
148	Meet recommendation	Woman	18-24 years	Secondary	Group I	Student	No	≥260 USD	≥104 USD	No	No
227	Meet recommendation	Woman	18-24 years	Higher	Group I	Student	Yes	≥260 USD	≥104 USD	No	No
286	Meet recommendation	Woman	18-24 years	Secondary	Group I	Unemployed	No	≥260 USD	Not income	No	Yes
309	Meet recommendation	Woman	18-24 years	Secondary	Group I	Student	No	≥260 USD	<104 USD	No	Yes
313	Meet recommendation	Woman	18-24 years	Primary	Group I	Unemployed	No	≥260 USD	≥104 USD	No	Yes
314	Meet recommendation	Woman	18-24 years	Primary	Group I	Unemployed	No	≥260 USD	≥104 USD	No	Yes
440	Meet recommendation	Woman	25-34 years	Primary	Group I	Student	Yes	≥260 USD	<104 USD	No	No
452	Meet recommendation	Woman	25-34 years	Primary	Group I	Laborer	Yes	≥260 USD	Not income	No	No
490	Meet recommendation	Woman	25-34 years	Secondary	Group I	Student	No	≥260 USD	<104 USD	No	No
556	Meet recommendation	Woman	25-34 years	Higher	Group I	White collar worker	Yes	≥260 USD	≥104 USD	Yes	Yes
566	Meet recommendation	Woman	25-34 years	Secondary	Group I	Student	Yes	<260 USD	<104 USD	No	Yes
835	Meet recommendation	Woman	25-34 years	Secondary	Group I	Student	Yes	<260 USD	<104 USD	No	No
921	Meet recommendation	Woman	25-34 years	Secondary	Group I	Student	No	<260 USD	≥104 USD	Yes	No
924	Meet recommendation	Woman	25-34 years	Secondary	Group I	Student	Yes	<260 USD	<104 USD	No	No
1932	Meet recommendation	Woman	55-64 years	Higher	Group I	White collar worker	Yes	≥260 USD	<104 USD	Yes	Yes
1934	Meet recommendation	Woman	55-64 years	Higher	Group I	White collar worker	Yes	≥260 USD	<104 USD	Yes	Yes
1936	Meet recommendation	Woman	55-64 years	Higher	Group I	White collar worker	Yes	≥260 USD	<104 USD	Yes	Yes
1938	Meet recommendation	Woman	55-64 years	Higher	Group I	White collar worker	Yes	≥260 USD	<104 USD	Yes	Yes
1940	Meet recommendation	Woman	55-64 years	Higher	Group I	White collar worker	Yes	≥260 USD	<104 USD	Yes	Yes
1942	Meet recommendation	Woman	55-64 years	Higher	Group I	White collar worker	Yes	≥260 USD	<104 USD	Yes	Yes
1944	Meet recommendation	Woman	55-64 years	Higher	Group I	White collar worker	Yes	≥260 USD	<104 USD	Yes	Yes
1946	Meet recommendation	Woman	55-64 years	Higher	Group I	White collar worker	Yes	≥260 USD	<104 USD	Yes	Yes
1948	Meet recommendation	Woman	55-64 years	Higher	Group I	White collar worker	Yes	≥260 USD	<104 USD	Yes	Yes
242	Meet recommendation	Woman	18-24 years	Secondary	Group I	Student	Yes	<260 USD	<104 USD	No	Yes
323	Meet recommendation	Woman	25-34 years	Primary	Group I	White collar worker	Yes	≥260 USD	≥104 USD	No	Yes
448	Meet recommendation	Woman	25-34 years	Primary	Group I	Laborer	Yes	≥260 USD	Not income	Yes	No
457	Meet recommendation	Woman	25-34 years	Primary	Group I	Laborer	Yes	≥260 USD	Not income	Yes	No
603	Meet recommendation	Woman	25-34 years	Secondary	Group I	White collar worker	Yes	≥260 USD	<104 USD	Yes	No
633	Meet recommendation	Woman	25-34 years	Secondary	Group I	Student	No	≥260 USD	<104 USD	No	No
679	Meet recommendation	Woman	25-34 years	Secondary	Group I	Student	Yes	≥260 USD	≥104 USD	Yes	No
700	Meet recommendation	Woman	25-34 years	Secondary	Group I	Laborer	Yes	<260 USD	Not income	No	Yes
733	Meet recommendation	Woman	25-34 years	Secondary	Group I	Student	No	≥260 USD	≥104 USD	Yes	No
865	Meet recommendation	Woman	25-34 years	Secondary	Group I	Student	Yes	<260 USD	Not income	No	No
890	Meet recommendation	Woman	25-34 years	Secondary	Group I	Student	Yes	≥260 USD	<104 USD	No	No
914	Meet recommendation	Woman	25-34 years	Secondary	Group I	Student	Yes	≥260 USD	<104 USD	No	Yes
299	Meet recommendation	Woman	18-24 years	Secondary	Group I	Unemployed	No	<260 USD	Not income	No	Yes
1468	Meet recommendation	Woman	45-54 years	Higher	Group I	White collar worker	Yes	≥260 USD	<104 USD	Yes	Yes
1471	Meet recommendation	Woman	45-54 years	Higher	Group I	White collar worker	Yes	≥260 USD	<104 USD	Yes	Yes
1474	Meet recommendation	Woman	45-54 years	Higher	Group I	White collar worker	Yes	≥260 USD	<104 USD	Yes	Yes
1477	Meet recommendation	Woman	45-54 years	Higher	Group I	White collar worker	Yes	≥260 USD	<104 USD	Yes	Yes
1568	Meet recommendation	Woman	45-54 years	Secondary	Group I	White collar worker	Yes	≥260 USD	<104 USD	No	Yes
1570	Meet recommendation	Woman	45-54 years	Secondary	Group I	White collar worker	Yes	≥260 USD	<104 USD	No	Yes
1572	Meet recommendation	Woman	45-54 years	Secondary	Group I	White collar worker	Yes	≥260 USD	<104 USD	No	Yes
1574	Meet recommendation	Woman	45-54 years	Secondary	Group I	White collar worker	Yes	≥260 USD	<104 USD	No	Yes
86	Meet recommendation	Woman	18-24 years	Primary	Group I	Laborer	Yes	≥260 USD	<104 USD	No	Yes
262	Meet recommendation	Woman	18-24 years	Secondary	Group I	White collar worker	Yes	≥260 USD	≥104 USD	No	No
468	Meet recommendation	Woman	25-34 years	Higher	Group I	White collar worker	Yes	≥260 USD	Not income	No	No
528	Meet recommendation	Woman	25-34 years	Secondary	Group I	Student	Yes	<260 USD	<104 USD	Yes	No
602	Meet recommendation	Woman	25-34 years	Higher	Group I	White collar worker	Yes	≥260 USD	≥104 USD	No	No
687	Meet recommendation	Woman	25-34 years	Primary	Group I	White collar worker	Yes	<260 USD	<104 USD	No	No
801	Meet recommendation	Woman	25-34 years	Primary	Group I	Laborer	Yes	≥260 USD	≥104 USD	Yes	No
868	Meet recommendation	Woman	25-34 years	Secondary	Group I	Student	No	<260 USD	<104 USD	No	No
874	Meet recommendation	Woman	25-34 years	Secondary	Group I	Student	Yes	<260 USD	<104 USD	No	Yes
899	Meet recommendation	Woman	25-34 years	Higher	Group I	White collar worker	No	<260 USD	<104 USD	Yes	No
1079	Meet recommendation	Woman	35-44 years	Secondary	Group I	White collar worker	Yes	≥260 USD	<104 USD	No	Yes
1084	Meet recommendation	Woman	35-44 years	Secondary	Group I	White collar worker	Yes	≥260 USD	<104 USD	No	Yes
1089	Meet recommendation	Woman	35-44 years	Secondary	Group I	White collar worker	Yes	≥260 USD	<104 USD	No	Yes
1092	Meet recommendation	Woman	35-44 years	Secondary	Group I	White collar worker	Yes	≥260 USD	<104 USD	No	Yes
58	Meet recommendation	Woman	18-24 years	Secondary	Group I	Student	Yes	≥260 USD	≥104 USD	Yes	No
158	Meet recommendation	Woman	18-24 years	Primary	Group I	Laborer	Yes	<260 USD	<104 USD	No	Yes
251	Meet recommendation	Woman	18-24 years	Secondary	Group I	Laborer	Yes	≥260 USD	<104 USD	Yes	No
332	Meet recommendation	Woman	25-34 years	Primary	Group I	Laborer	Yes	<260 USD	<104 USD	No	No
342	Meet recommendation	Woman	25-34 years	Primary	Group I	Laborer	Yes	<260 USD	<104 USD	No	No
467	Meet recommendation	Woman	25-34 years	Secondary	Group I	White collar worker	Yes	≥260 USD	<104 USD	Yes	No
575	Meet recommendation	Woman	25-34 years	Secondary	Group I	Student	Yes	≥260 USD	≥104 USD	Yes	No
612	Meet recommendation	Woman	25-34 years	Secondary	Group I	Student	No	<260 USD	<104 USD	No	No
709	Meet recommendation	Woman	25-34 years	Secondary	Group I	White collar worker	Yes	≥260 USD	≥104 USD	Yes	No
794	Meet recommendation	Woman	25-34 years	Secondary	Group I	Student	Yes	<260 USD	<104 USD	No	No
49	Meet recommendation	Woman	18-24 years	Secondary	Group I	Student	Yes	<260 USD	Not income	No	No
65	Meet recommendation	Woman	18-24 years	Secondary	Group I	Student	No	≥260 USD	≥104 USD	Yes	No
122	Meet recommendation	Woman	18-24 years	Primary	Group I	Student	Yes	≥260 USD	≥104 USD	No	Yes
1479	Meet recommendation	Woman	45-54 years	Primary	Group I	Laborer	Yes	<260 USD	<104 USD	No	Yes
1480	Meet recommendation	Woman	45-54 years	Primary	Group I	Laborer	Yes	<260 USD	<104 USD	No	Yes
1481	Meet recommendation	Woman	45-54 years	Primary	Group I	Laborer	Yes	<260 USD	<104 USD	No	Yes
1482	Meet recommendation	Woman	45-54 years	Primary	Group I	Laborer	Yes	<260 USD	<104 USD	No	Yes
85	Meet recommendation	Woman	18-24 years	Secondary	Group I	Laborer	Yes	<260 USD	<104 USD	No	No
298	Meet recommendation	Woman	18-24 years	Primary	Group I	Student	No	<260 USD	Not income	No	No
737	Meet recommendation	Woman	25-34 years	Secondary	Group I	Student	Yes	≥260 USD	≥104 USD	No	No
808	Meet recommendation	Woman	25-34 years	Primary	Group I	Student	Yes	≥260 USD	≥104 USD	Yes	No
872	Meet recommendation	Woman	25-34 years	Secondary	Group I	Student	Yes	≥260 USD	<104 USD	Yes	Yes
913	Meet recommendation	Woman	25-34 years	Secondary	Group I	Student	Yes	≥260 USD	<104 USD	No	Yes
1603	Meet recommendation	Woman	45-54 years	Secondary	Group I	White collar worker	Yes	≥260 USD	<104 USD	Yes	No
1606	Meet recommendation	Woman	45-54 years	Secondary	Group I	White collar worker	Yes	≥260 USD	<104 USD	Yes	No
1609	Meet recommendation	Woman	45-54 years	Secondary	Group I	White collar worker	Yes	≥260 USD	<104 USD	Yes	No
1612	Meet recommendation	Woman	45-54 years	Secondary	Group I	White collar worker	Yes	≥260 USD	<104 USD	Yes	No
80	Meet recommendation	Woman	18-24 years	Primary	Group I	Laborer	No	<260 USD	<104 USD	No	Yes
159	Meet recommendation	Woman	18-24 years	Primary	Group I	Laborer	No	≥260 USD	≥104 USD	No	No
420	Meet recommendation	Woman	25-34 years	Primary	Group I	Unemployed	No	≥260 USD	<104 USD	No	Yes
446	Meet recommendation	Woman	25-34 years	Secondary	Group I	Unemployed	No	≥260 USD	≥104 USD	No	Yes
447	Meet recommendation	Woman	25-34 years	Secondary	Group I	Unemployed	No	≥260 USD	≥104 USD	No	Yes
59	Meet recommendation	Woman	18-24 years	Secondary	Group I	Student	Yes	≥260 USD	≥104 USD	Yes	No
1892	Meet recommendation	Woman	55-64 years	Secondary	Group I	Student	Yes	≥260 USD	<104 USD	Yes	No
1893	Meet recommendation	Woman	55-64 years	Secondary	Group I	Student	Yes	≥260 USD	<104 USD	Yes	No
1894	Meet recommendation	Woman	55-64 years	Secondary	Group I	Student	Yes	≥260 USD	<104 USD	Yes	No
1895	Meet recommendation	Woman	55-64 years	Secondary	Group I	Student	Yes	≥260 USD	<104 USD	Yes	No
1896	Meet recommendation	Woman	55-64 years	Secondary	Group I	Student	Yes	≥260 USD	<104 USD	Yes	No
1897	Meet recommendation	Woman	55-64 years	Secondary	Group I	Student	Yes	≥260 USD	<104 USD	Yes	No
1898	Meet recommendation	Woman	55-64 years	Secondary	Group I	Student	Yes	≥260 USD	<104 USD	Yes	No
1899	Meet recommendation	Woman	55-64 years	Secondary	Group I	Student	Yes	≥260 USD	<104 USD	Yes	No
1900	Meet recommendation	Woman	55-64 years	Secondary	Group I	Student	Yes	≥260 USD	<104 USD	Yes	No
94	Meet recommendation	Woman	18-24 years	Secondary	Group I	Student	No	≥260 USD	≥104 USD	Yes	No
160	Meet recommendation	Woman	18-24 years	Primary	Group I	Laborer	Yes	<260 USD	<104 USD	Yes	No
258	Meet recommendation	Woman	18-24 years	Secondary	Group I	White collar worker	Yes	<260 USD	<104 USD	No	No
442	Meet recommendation	Woman	25-34 years	Secondary	Group I	Student	No	<260 USD	<104 USD	No	No
444	Meet recommendation	Woman	25-34 years	Secondary	Group I	Student	No	<260 USD	<104 USD	No	No
491	Meet recommendation	Woman	25-34 years	Secondary	Group I	Student	Yes	≥260 USD	≥104 USD	Yes	No
707	Meet recommendation	Woman	25-34 years	Primary	Group I	White collar worker	No	<260 USD	<104 USD	No	Yes
881	Meet recommendation	Woman	25-34 years	Secondary	Group I	Unemployed	No	≥260 USD	<104 USD	Yes	Yes
23	Meet recommendation	Woman	18-24 years	Secondary	Group I	Student	Yes	≥260 USD	<104 USD	Yes	No
76	Meet recommendation	Woman	18-24 years	Primary	Group I	Laborer	Yes	<260 USD	<104 USD	No	No
859	Meet recommendation	Woman	25-34 years	Higher	Group I	White collar worker	No	≥260 USD	≥104 USD	Yes	Yes
81	Meet recommendation	Woman	18-24 years	Primary	Group I	Laborer	No	≥260 USD	≥104 USD	No	No
255	Meet recommendation	Woman	18-24 years	Secondary	Group I	Laborer	Yes	<260 USD	≥104 USD	No	Yes
287	Meet recommendation	Woman	18-24 years	Secondary	Group I	Unemployed	No	<260 USD	<104 USD	No	No
295	Meet recommendation	Woman	18-24 years	Secondary	Group I	Unemployed	No	<260 USD	<104 USD	No	No
341	Meet recommendation	Woman	25-34 years	Primary	Group I	Laborer	Yes	≥260 USD	≥104 USD	Yes	No
441	Meet recommendation	Woman	25-34 years	Higher	Group I	Student	No	<260 USD	<104 USD	No	No
604	Meet recommendation	Woman	25-34 years	Higher	Group I	White collar worker	Yes	≥260 USD	≥104 USD	Yes	No
724	Meet recommendation	Woman	25-34 years	Secondary	Group I	Student	Yes	<260 USD	<104 USD	No	Yes
725	Meet recommendation	Woman	25-34 years	Secondary	Group I	Student	Yes	<260 USD	<104 USD	No	Yes
758	Meet recommendation	Woman	25-34 years	Primary	Group I	Laborer	Yes	≥260 USD	≥104 USD	Yes	No
760	Meet recommendation	Woman	25-34 years	Primary	Group I	Laborer	No	<260 USD	<104 USD	No	No
827	Meet recommendation	Woman	25-34 years	Secondary	Group I	Student	Yes	≥260 USD	<104 USD	Yes	No
926	Meet recommendation	Woman	25-34 years	Secondary	Group I	Student	Yes	<260 USD	<104 USD	No	No
1413	Meet recommendation	Woman	45-54 years	Primary	Group I	Laborer	Yes	≥260 USD	<104 USD	No	No
1416	Meet recommendation	Woman	45-54 years	Primary	Group I	Laborer	Yes	≥260 USD	<104 USD	No	No
1419	Meet recommendation	Woman	45-54 years	Primary	Group I	Laborer	Yes	≥260 USD	<104 USD	No	No
1422	Meet recommendation	Woman	45-54 years	Primary	Group I	Laborer	Yes	≥260 USD	<104 USD	No	No
1711	Meet recommendation	Woman	45-54 years	Higher	Group I	White collar worker	Yes	≥260 USD	≥104 USD	Yes	Yes
1713	Meet recommendation	Woman	45-54 years	Higher	Group I	White collar worker	Yes	≥260 USD	≥104 USD	Yes	Yes
1715	Meet recommendation	Woman	45-54 years	Higher	Group I	White collar worker	Yes	≥260 USD	≥104 USD	Yes	Yes
1717	Meet recommendation	Woman	45-54 years	Higher	Group I	White collar worker	Yes	≥260 USD	≥104 USD	Yes	Yes
50	Meet recommendation	Woman	18-24 years	Primary	Group I	Student	No	≥260 USD	<104 USD	Yes	Yes
121	Meet recommendation	Woman	18-24 years	Secondary	Group I	Student	Yes	≥260 USD	<104 USD	Yes	No
234	Meet recommendation	Woman	18-24 years	Secondary	Group I	Student	No	≥260 USD	≥104 USD	Yes	No
587	Meet recommendation	Woman	25-34 years	Secondary	Group I	Laborer	No	≥260 USD	≥104 USD	Yes	No
753	Meet recommendation	Woman	25-34 years	Secondary	Group I	Student	Yes	<260 USD	≥104 USD	Yes	Yes
768	Meet recommendation	Woman	25-34 years	Secondary	Group I	White collar worker	Yes	≥260 USD	≥104 USD	Yes	No
817	Meet recommendation	Woman	25-34 years	Higher	Group I	White collar worker	Yes	≥260 USD	≥104 USD	Yes	No
882	Meet recommendation	Woman	25-34 years	Higher	Group I	Unemployed	No	≥260 USD	≥104 USD	No	Yes
907	Meet recommendation	Woman	25-34 years	Secondary	Group I	Student	Yes	<260 USD	<104 USD	No	No
917	Meet recommendation	Woman	25-34 years	Primary	Group I	Student	Yes	≥260 USD	<104 USD	Yes	No
1635	Meet recommendation	Woman	45-54 years	Primary	Group I	Laborer	Yes	<260 USD	<104 USD	No	No
1636	Meet recommendation	Woman	45-54 years	Primary	Group I	Laborer	Yes	<260 USD	<104 USD	No	No
1637	Meet recommendation	Woman	45-54 years	Primary	Group I	Laborer	Yes	<260 USD	<104 USD	No	No
1638	Meet recommendation	Woman	45-54 years	Primary	Group I	Laborer	Yes	<260 USD	<104 USD	No	No
2	Meet recommendation	Woman	18-24 years	Primary	Group I	Student	No	≥260 USD	<104 USD	Yes	Yes
206	Meet recommendation	Woman	18-24 years	Secondary	Group I	Student	No	<260 USD	<104 USD	No	No
349	Meet recommendation	Woman	25-34 years	Secondary	Group I	White collar worker	Yes	<260 USD	Not income	No	No
374	Meet recommendation	Woman	25-34 years	Secondary	Group I	White collar worker	Yes	<260 USD	Not income	No	No
630	Meet recommendation	Woman	25-34 years	Secondary	Group I	Student	Yes	<260 USD	<104 USD	No	No
676	Meet recommendation	Woman	25-34 years	Secondary	Group I	Student	No	<260 USD	<104 USD	No	No
683	Meet recommendation	Woman	25-34 years	Higher	Group I	Unemployed	Yes	≥260 USD	≥104 USD	Yes	No
730	Meet recommendation	Woman	25-34 years	Secondary	Group I	Student	No	<260 USD	Not income	No	No
752	Meet recommendation	Woman	25-34 years	Secondary	Group I	Student	Yes	≥260 USD	<104 USD	No	No
833	Meet recommendation	Woman	25-34 years	Secondary	Group I	Student	Yes	<260 USD	<104 USD	No	No
837	Meet recommendation	Woman	25-34 years	Secondary	Group I	Student	No	<260 USD	<104 USD	No	No
39	Meet recommendation	Woman	18-24 years	Primary	Group I	Student	No	≥260 USD	<104 USD	Yes	No
41	Meet recommendation	Woman	18-24 years	Secondary	Group I	Student	Yes	≥260 USD	<104 USD	Yes	No
102	Meet recommendation	Woman	18-24 years	Secondary	Group I	Student	No	≥260 USD	≥104 USD	Yes	No
691	Meet recommendation	Woman	25-34 years	Secondary	Group I	Student	Yes	<260 USD	<104 USD	No	No
55	Meet recommendation	Woman	18-24 years	Primary	Group I	White collar worker	Yes	<260 USD	<104 USD	No	No
127	Meet recommendation	Woman	18-24 years	Secondary	Group I	Student	No	≥260 USD	≥104 USD	Yes	No
150	Meet recommendation	Woman	18-24 years	Secondary	Group I	Unemployed	No	≥260 USD	≥104 USD	No	Yes
270	Meet recommendation	Woman	18-24 years	Higher	Group I	Student	No	≥260 USD	≥104 USD	Yes	No
386	Meet recommendation	Woman	25-34 years	Secondary	Group I	Student	Yes	≥260 USD	≥104 USD	No	No
406	Meet recommendation	Woman	25-34 years	Secondary	Group I	Student	Yes	≥260 USD	≥104 USD	No	No
530	Meet recommendation	Woman	25-34 years	Secondary	Group I	Laborer	Yes	≥260 USD	≥104 USD	Yes	No
677	Meet recommendation	Woman	25-34 years	Secondary	Group I	Student	Yes	≥260 USD	<104 USD	Yes	No
843	Meet recommendation	Woman	25-34 years	Secondary	Group I	Student	No	≥260 USD	<104 USD	Yes	Yes
26	Meet recommendation	Woman	18-24 years	Secondary	Group I	Student	No	<260 USD	<104 USD	No	Yes
149	Meet recommendation	Woman	18-24 years	Secondary	Group I	Student	No	≥260 USD	≥104 USD	Yes	No
196	Meet recommendation	Woman	18-24 years	Secondary	Group I	Student	Yes	≥260 USD	≥104 USD	Yes	No
215	Meet recommendation	Woman	18-24 years	Primary	Group I	Laborer	Yes	≥260 USD	≥104 USD	Yes	No
229	Meet recommendation	Woman	18-24 years	Secondary	Group I	Student	No	≥260 USD	≥104 USD	Yes	Yes
230	Meet recommendation	Woman	18-24 years	Primary	Group I	Student	Yes	<260 USD	<104 USD	No	Yes
253	Meet recommendation	Woman	18-24 years	Primary	Group I	Laborer	Yes	≥260 USD	<104 USD	No	Yes
280	Meet recommendation	Woman	18-24 years	Higher	Group I	Student	No	≥260 USD	≥104 USD	Yes	No
300	Meet recommendation	Woman	18-24 years	Secondary	Group I	Unemployed	No	<260 USD	Not income	No	Yes
301	Meet recommendation	Woman	18-24 years	Secondary	Group I	Laborer	Yes	≥260 USD	≥104 USD	Yes	No
353	Meet recommendation	Woman	25-34 years	Secondary	Group I	White collar worker	Yes	≥260 USD	≥104 USD	Yes	No
378	Meet recommendation	Woman	25-34 years	Secondary	Group I	White collar worker	Yes	≥260 USD	≥104 USD	Yes	No
460	Meet recommendation	Woman	25-34 years	Higher	Group I	White collar worker	Yes	≥260 USD	≥104 USD	Yes	No
469	Meet recommendation	Woman	25-34 years	Higher	Group I	White collar worker	Yes	≥260 USD	≥104 USD	Yes	No
548	Meet recommendation	Woman	25-34 years	Secondary	Group I	White collar worker	Yes	≥260 USD	<104 USD	Yes	No
585	Meet recommendation	Woman	25-34 years	Secondary	Group I	Student	No	≥260 USD	<104 USD	Yes	No
673	Meet recommendation	Woman	25-34 years	Secondary	Group I	Student	No	≥260 USD	<104 USD	Yes	No
748	Meet recommendation	Woman	25-34 years	Secondary	Group I	White collar worker	Yes	≥260 USD	≥104 USD	Yes	No
762	Meet recommendation	Woman	25-34 years	Higher	Group I	Laborer	Yes	≥260 USD	≥104 USD	Yes	No
923	Meet recommendation	Woman	25-34 years	Secondary	Group I	Unemployed	Yes	<260 USD	<104 USD	No	No
1070	Meet recommendation	Woman	35-44 years	Primary	Group I	Laborer	Yes	≥260 USD	<104 USD	No	Yes
1072	Meet recommendation	Woman	35-44 years	Primary	Group I	Laborer	Yes	≥260 USD	<104 USD	No	Yes
1074	Meet recommendation	Woman	35-44 years	Primary	Group I	Laborer	Yes	≥260 USD	<104 USD	No	Yes
1076	Meet recommendation	Woman	35-44 years	Primary	Group I	Laborer	Yes	≥260 USD	<104 USD	No	Yes
236	Meet recommendation	Woman	18-24 years	Secondary	Group I	Student	No	<260 USD	<104 USD	No	No
214	Meet recommendation	Woman	18-24 years	Primary	Group I	Laborer	Yes	≥260 USD	<104 USD	Yes	No
538	Meet recommendation	Woman	25-34 years	Secondary	Group I	Laborer	Yes	≥260 USD	≥104 USD	No	No
747	Meet recommendation	Woman	25-34 years	Higher	Group I	White collar worker	Yes	≥260 USD	≥104 USD	Yes	No
686	Meet recommendation	Woman	25-34 years	Primary	Group I	Unemployed	No	<260 USD	Not income	No	Yes
17	Meet recommendation	Woman	18-24 years	Primary	Group I	Unemployed	No	<260 USD	<104 USD	No	Yes
326	Meet recommendation	Woman	25-34 years	Secondary	Group I	Student	Yes	<260 USD	<104 USD	No	No
329	Meet recommendation	Woman	25-34 years	Secondary	Group I	Student	Yes	<260 USD	<104 USD	No	No
372	Meet recommendation	Woman	25-34 years	Higher	Group I	White collar worker	Yes	≥260 USD	≥104 USD	Yes	No
438	Meet recommendation	Woman	25-34 years	Primary	Group I	White collar worker	Yes	≥260 USD	≥104 USD	Yes	No
644	Meet recommendation	Woman	25-34 years	Primary	Group I	Laborer	Yes	<260 USD	<104 USD	No	Yes
684	Meet recommendation	Woman	25-34 years	Primary	Group I	Unemployed	No	<260 USD	<104 USD	No	Yes
830	Meet recommendation	Woman	25-34 years	Secondary	Group I	Student	No	≥260 USD	<104 USD	No	No
154	Meet recommendation	Woman	18-24 years	Primary	Group I	Laborer	Yes	≥260 USD	≥104 USD	Yes	No
574	Meet recommendation	Woman	25-34 years	Secondary	Group I	Student	Yes	<260 USD	<104 USD	No	No
597	Meet recommendation	Woman	25-34 years	Secondary	Group I	White collar worker	Yes	<260 USD	<104 USD	No	Yes
650	Meet recommendation	Woman	25-34 years	Primary	Group I	Unemployed	No	<260 USD	<104 USD	Yes	No
88	Meet recommendation	Woman	18-24 years	Primary	Group I	White collar worker	No	≥260 USD	≥104 USD	No	No
175	Meet recommendation	Woman	18-24 years	Primary	Group I	Student	Yes	≥260 USD	<104 USD	No	No
219	Meet recommendation	Woman	18-24 years	Secondary	Group I	Laborer	Yes	≥260 USD	<104 USD	No	No
400	Meet recommendation	Woman	25-34 years	Secondary	Group I	Student	No	≥260 USD	<104 USD	No	No
718	Meet recommendation	Woman	25-34 years	Higher	Group I	Businessman	Yes	≥260 USD	≥104 USD	Yes	No
875	Meet recommendation	Woman	25-34 years	Secondary	Group I	Student	No	<260 USD	<104 USD	No	Yes
885	Meet recommendation	Woman	25-34 years	Secondary	Group I	Student	Yes	<260 USD	<104 USD	No	No
886	Meet recommendation	Woman	25-34 years	Secondary	Group I	Student	Yes	<260 USD	<104 USD	No	Yes
36	Meet recommendation	Woman	18-24 years	Secondary	Group I	Student	No	≥260 USD	≥104 USD	Yes	No
248	Meet recommendation	Woman	18-24 years	Secondary	Group I	Student	Yes	≥260 USD	≥104 USD	No	No
722	Meet recommendation	Woman	25-34 years	Secondary	Group I	Student	Yes	≥260 USD	<104 USD	Yes	No
806	Meet recommendation	Woman	25-34 years	Secondary	Group I	Student	No	<260 USD	<104 USD	No	No
828	Meet recommendation	Woman	25-34 years	Secondary	Group I	Student	No	≥260 USD	≥104 USD	Yes	No
181	Meet recommendation	Woman	18-24 years	Primary	Group I	Student	Yes	≥260 USD	<104 USD	No	No
186	Meet recommendation	Woman	18-24 years	Secondary	Group I	Student	No	≥260 USD	<104 USD	Yes	No
908	Meet recommendation	Woman	25-34 years	Secondary	Group I	Student	Yes	≥260 USD	<104 USD	No	Yes
385	Meet recommendation	Woman	25-34 years	Secondary	Group I	Student	Yes	≥260 USD	≥104 USD	No	No
405	Meet recommendation	Woman	25-34 years	Secondary	Group I	Student	Yes	≥260 USD	≥104 USD	No	No
832	Meet recommendation	Woman	25-34 years	Primary	Group I	Student	No	<260 USD	<104 USD	Yes	No
846	Meet recommendation	Woman	25-34 years	Secondary	Group I	Unemployed	No	<260 USD	<104 USD	No	No
1567	Meet recommendation	Woman	45-54 years	Primary	Group I	White collar worker	Yes	≥260 USD	≥104 USD	No	Yes
1569	Meet recommendation	Woman	45-54 years	Primary	Group I	White collar worker	Yes	≥260 USD	≥104 USD	No	Yes
1571	Meet recommendation	Woman	45-54 years	Primary	Group I	White collar worker	Yes	≥260 USD	≥104 USD	No	Yes
1573	Meet recommendation	Woman	45-54 years	Primary	Group I	White collar worker	Yes	≥260 USD	≥104 USD	No	Yes
267	Meet recommendation	Woman	18-24 years	Secondary	Group I	Student	Yes	<260 USD	Not income	No	No
623	Meet recommendation	Woman	25-34 years	Secondary	Group I	Student	Yes	<260 USD	<104 USD	No	No
109	Meet recommendation	Woman	18-24 years	Secondary	Group I	Student	No	≥260 USD	<104 USD	No	No
511	Meet recommendation	Woman	25-34 years	Primary	Group I	Unemployed	No	≥260 USD	<104 USD	Yes	No
512	Meet recommendation	Woman	25-34 years	Primary	Group I	Unemployed	No	≥260 USD	<104 USD	No	No
572	Meet recommendation	Woman	25-34 years	Secondary	Group I	Student	Yes	<260 USD	<104 USD	No	No
857	Meet recommendation	Woman	25-34 years	Secondary	Group I	White collar worker	Yes	<260 USD	Not income	No	Yes
860	Meet recommendation	Woman	25-34 years	Secondary	Group I	White collar worker	Yes	<260 USD	Not income	No	Yes
569	Meet recommendation	Woman	25-34 years	Higher	Group I	Student	Yes	≥260 USD	≥104 USD	Yes	Yes
74	Meet recommendation	Woman	18-24 years	Primary	Group I	Laborer	Yes	<260 USD	Not income	No	No
133	Meet recommendation	Woman	18-24 years	Secondary	Group I	Unemployed	No	≥260 USD	<104 USD	No	Yes
189	Meet recommendation	Woman	18-24 years	Secondary	Group I	Student	Yes	≥260 USD	<104 USD	No	Yes
479	Meet recommendation	Woman	25-34 years	Secondary	Group I	Student	Yes	<260 USD	<104 USD	No	No
497	Meet recommendation	Woman	25-34 years	Secondary	Group I	Student	Yes	<260 USD	<104 USD	No	No
594	Meet recommendation	Woman	25-34 years	Higher	Group I	White collar worker	Yes	≥260 USD	≥104 USD	Yes	No
606	Meet recommendation	Woman	25-34 years	Higher	Group I	White collar worker	Yes	≥260 USD	≥104 USD	Yes	No
651	Meet recommendation	Woman	25-34 years	Primary	Group I	Laborer	Yes	≥260 USD	≥104 USD	Yes	Yes
2116	Meet recommendation	Woman	55-64 years	Primary	Group I	White collar worker	Yes	≥260 USD	≥104 USD	Yes	No
2118	Meet recommendation	Woman	55-64 years	Primary	Group I	White collar worker	Yes	≥260 USD	≥104 USD	Yes	No
2120	Meet recommendation	Woman	55-64 years	Primary	Group I	White collar worker	Yes	≥260 USD	≥104 USD	Yes	No
2122	Meet recommendation	Woman	55-64 years	Primary	Group I	White collar worker	Yes	≥260 USD	≥104 USD	Yes	No
2124	Meet recommendation	Woman	55-64 years	Primary	Group I	White collar worker	Yes	≥260 USD	≥104 USD	Yes	No
2126	Meet recommendation	Woman	55-64 years	Primary	Group I	White collar worker	Yes	≥260 USD	≥104 USD	Yes	No
2128	Meet recommendation	Woman	55-64 years	Primary	Group I	White collar worker	Yes	≥260 USD	≥104 USD	Yes	No
2130	Meet recommendation	Woman	55-64 years	Primary	Group I	White collar worker	Yes	≥260 USD	≥104 USD	Yes	No
2132	Meet recommendation	Woman	55-64 years	Primary	Group I	White collar worker	Yes	≥260 USD	≥104 USD	Yes	No
2133	Meet recommendation	Woman	55-64 years	Primary	Group I	White collar worker	Yes	≥260 USD	≥104 USD	Yes	No
2134	Meet recommendation	Woman	55-64 years	Primary	Group I	White collar worker	Yes	≥260 USD	≥104 USD	Yes	No
7	Meet recommendation	Woman	18-24 years	Primary	Group I	Student	No	≥260 USD	<104 USD	Yes	No
113	Meet recommendation	Woman	18-24 years	Secondary	Group I	Student	Yes	≥260 USD	<104 USD	No	No
912	Meet recommendation	Woman	25-34 years	Secondary	Group I	Student	No	≥260 USD	≥104 USD	Yes	No
134	Meet recommendation	Woman	18-24 years	Secondary	Group I	Unemployed	No	≥260 USD	<104 USD	No	No
141	Meet recommendation	Woman	18-24 years	Secondary	Group I	Unemployed	No	≥260 USD	<104 USD	No	No
526	Meet recommendation	Woman	25-34 years	Secondary	Group I	Student	No	<260 USD	<104 USD	No	Yes
547	Meet recommendation	Woman	25-34 years	Secondary	Group I	White collar worker	Yes	≥260 USD	≥104 USD	No	No
614	Meet recommendation	Woman	25-34 years	Secondary	Group I	Student	Yes	<260 USD	<104 USD	No	No
799	Meet recommendation	Woman	25-34 years	Secondary	Group I	Unemployed	No	<260 USD	<104 USD	No	No
90	Meet recommendation	Woman	18-24 years	Secondary	Group I	Businessman	No	≥260 USD	≥104 USD	No	No
260	Meet recommendation	Woman	18-24 years	Secondary	Group I	White collar worker	Yes	≥260 USD	<104 USD	No	Yes
632	Meet recommendation	Woman	25-34 years	Secondary	Group I	Student	Yes	≥260 USD	≥104 USD	No	No
884	Meet recommendation	Woman	25-34 years	Secondary	Group I	Laborer	Yes	≥260 USD	≥104 USD	Yes	Yes
140	Meet recommendation	Woman	18-24 years	Secondary	Group I	Unemployed	No	≥260 USD	<104 USD	No	Yes
190	Meet recommendation	Woman	18-24 years	Secondary	Group I	Student	Yes	≥260 USD	<104 USD	No	No
555	Meet recommendation	Woman	25-34 years	Higher	Group I	White collar worker	No	<260 USD	<104 USD	No	No
568	Meet recommendation	Woman	25-34 years	Secondary	Group I	Student	No	<260 USD	<104 USD	No	No
665	Meet recommendation	Woman	25-34 years	Primary	Group I	Businessman	Yes	≥260 USD	≥104 USD	Yes	Yes
671	Meet recommendation	Woman	25-34 years	Secondary	Group I	Student	Yes	<260 USD	<104 USD	No	No
861	Meet recommendation	Woman	25-34 years	Secondary	Group I	Businessman	No	≥260 USD	≥104 USD	No	No
887	Meet recommendation	Woman	25-34 years	Secondary	Group I	Student	Yes	<260 USD	<104 USD	No	Yes
888	Meet recommendation	Woman	25-34 years	Secondary	Group I	Unemployed	No	≥260 USD	<104 USD	No	Yes
2146	Meet recommendation	Woman	55-64 years	Secondary	Group I	White collar worker	Yes	≥260 USD	≥104 USD	Yes	No
2150	Meet recommendation	Woman	55-64 years	Secondary	Group I	White collar worker	Yes	≥260 USD	≥104 USD	Yes	No
2154	Meet recommendation	Woman	55-64 years	Secondary	Group I	White collar worker	Yes	≥260 USD	≥104 USD	Yes	No
2158	Meet recommendation	Woman	55-64 years	Secondary	Group I	White collar worker	Yes	≥260 USD	≥104 USD	Yes	No
2162	Meet recommendation	Woman	55-64 years	Secondary	Group I	White collar worker	Yes	≥260 USD	≥104 USD	Yes	No
2166	Meet recommendation	Woman	55-64 years	Secondary	Group I	White collar worker	Yes	≥260 USD	≥104 USD	Yes	No
2170	Meet recommendation	Woman	55-64 years	Secondary	Group I	White collar worker	Yes	≥260 USD	≥104 USD	Yes	No
2174	Meet recommendation	Woman	55-64 years	Secondary	Group I	White collar worker	Yes	≥260 USD	≥104 USD	Yes	No
2178	Meet recommendation	Woman	55-64 years	Secondary	Group I	White collar worker	Yes	≥260 USD	≥104 USD	Yes	No
52	Meet recommendation	Woman	18-24 years	Primary	Group I	Laborer	Yes	≥260 USD	≥104 USD	No	No
103	Meet recommendation	Woman	18-24 years	Primary	Group I	Student	No	≥260 USD	<104 USD	Yes	No
142	Meet recommendation	Woman	18-24 years	Secondary	Group I	Student	No	<260 USD	<104 USD	No	No
366	Meet recommendation	Woman	25-34 years	Secondary	Group I	White collar worker	Yes	≥260 USD	≥104 USD	No	No
1116	Meet recommendation	Woman	35-44 years	Higher	Group I	White collar worker	Yes	≥260 USD	≥104 USD	Yes	No
1124	Meet recommendation	Woman	35-44 years	Higher	Group I	White collar worker	Yes	≥260 USD	≥104 USD	Yes	No
1132	Meet recommendation	Woman	35-44 years	Higher	Group I	White collar worker	Yes	≥260 USD	≥104 USD	Yes	No
217	Meet recommendation	Woman	18-24 years	Primary	Group I	Laborer	Yes	<260 USD	<104 USD	No	Yes
621	Meet recommendation	Woman	25-34 years	Primary	Group I	Student	No	≥260 USD	<104 USD	Yes	No
658	Meet recommendation	Woman	25-34 years	Secondary	Group I	White collar worker	Yes	<260 USD	<104 USD	No	No
106	Meet recommendation	Woman	18-24 years	Secondary	Group I	Student	No	<260 USD	≥104 USD	No	No
895	Meet recommendation	Woman	25-34 years	Secondary	Group I	Laborer	Yes	≥260 USD	<104 USD	Yes	No
143	Meet recommendation	Woman	18-24 years	Primary	Group I	Unemployed	No	≥260 USD	<104 USD	No	Yes
188	Meet recommendation	Woman	18-24 years	Secondary	Group I	Student	No	<260 USD	<104 USD	No	No
399	Meet recommendation	Woman	25-34 years	Secondary	Group I	Student	Yes	<260 USD	<104 USD	No	No
419	Meet recommendation	Woman	25-34 years	Secondary	Group I	Student	Yes	<260 USD	<104 USD	No	No
464	Meet recommendation	Woman	25-34 years	Higher	Group I	White collar worker	Yes	≥260 USD	≥104 USD	Yes	No
67	Meet recommendation	Woman	18-24 years	Primary	Group I	Student	Yes	≥260 USD	≥104 USD	Yes	Yes
124	Meet recommendation	Woman	18-24 years	Primary	Group I	Student	Yes	≥260 USD	<104 USD	Yes	No
360	Meet recommendation	Woman	25-34 years	Secondary	Group I	White collar worker	Yes	≥260 USD	≥104 USD	Yes	No
535	Meet recommendation	Woman	25-34 years	Secondary	Group I	Laborer	Yes	≥260 USD	≥104 USD	Yes	Yes
545	Meet recommendation	Woman	25-34 years	Secondary	Group I	White collar worker	Yes	≥260 USD	≥104 USD	Yes	No
816	Meet recommendation	Woman	25-34 years	Primary	Group I	White collar worker	Yes	≥260 USD	≥104 USD	Yes	Yes
128	Meet recommendation	Woman	18-24 years	Secondary	Group I	Student	Yes	≥260 USD	≥104 USD	Yes	No
790	Meet recommendation	Woman	25-34 years	Secondary	Group I	Student	Yes	≥260 USD	<104 USD	Yes	No
108	Meet recommendation	Woman	18-24 years	Secondary	Group I	Student	Yes	≥260 USD	≥104 USD	Yes	No
791	Meet recommendation	Woman	25-34 years	Secondary	Group I	Student	Yes	≥260 USD	≥104 USD	Yes	No
689	Meet recommendation	Woman	25-34 years	Secondary	Group I	Student	Yes	<260 USD	<104 USD	No	No
736	Meet recommendation	Woman	25-34 years	Primary	Group I	Student	No	≥260 USD	≥104 USD	Yes	No
743	Meet recommendation	Woman	25-34 years	Secondary	Group I	Unemployed	No	≥260 USD	<104 USD	No	Yes
863	Meet recommendation	Woman	25-34 years	Secondary	Group I	Student	Yes	<260 USD	<104 USD	No	No
391	Meet recommendation	Woman	25-34 years	Secondary	Group I	Student	No	≥260 USD	≥104 USD	No	No
411	Meet recommendation	Woman	25-34 years	Secondary	Group I	Student	No	≥260 USD	≥104 USD	No	No
537	Meet recommendation	Woman	25-34 years	Primary	Group I	Laborer	No	<260 USD	<104 USD	No	No
544	Meet recommendation	Woman	25-34 years	Secondary	Group I	White collar worker	Yes	≥260 USD	<104 USD	Yes	No
728	Meet recommendation	Woman	25-34 years	Secondary	Group I	Student	No	≥260 USD	≥104 USD	Yes	No
796	Meet recommendation	Woman	25-34 years	Secondary	Group I	Student	Yes	≥260 USD	≥104 USD	No	Yes
1239	Meet recommendation	Woman	35-44 years	Higher	Group I	White collar worker	Yes	≥260 USD	<104 USD	No	Yes
1243	Meet recommendation	Woman	35-44 years	Higher	Group I	White collar worker	Yes	≥260 USD	<104 USD	No	Yes
1247	Meet recommendation	Woman	35-44 years	Higher	Group I	White collar worker	Yes	≥260 USD	<104 USD	No	Yes
1456	Meet recommendation	Woman	45-54 years	Primary	Group I	White collar worker	Yes	≥260 USD	≥104 USD	Yes	Yes
1459	Meet recommendation	Woman	45-54 years	Primary	Group I	White collar worker	Yes	≥260 USD	≥104 USD	Yes	Yes
1462	Meet recommendation	Woman	45-54 years	Primary	Group I	White collar worker	Yes	≥260 USD	≥104 USD	Yes	Yes
1465	Meet recommendation	Woman	45-54 years	Primary	Group I	White collar worker	Yes	≥260 USD	≥104 USD	Yes	Yes
351	Meet recommendation	Woman	25-34 years	Higher	Group I	White collar worker	No	≥260 USD	<104 USD	No	No
376	Meet recommendation	Woman	25-34 years	Higher	Group I	White collar worker	No	≥260 USD	<104 USD	No	No
167	Meet recommendation	Woman	18-24 years	Primary	Group I	White collar worker	Yes	≥260 USD	≥104 USD	No	No
350	Meet recommendation	Woman	25-34 years	Higher	Group I	White collar worker	Yes	≥260 USD	≥104 USD	Yes	No
375	Meet recommendation	Woman	25-34 years	Higher	Group I	White collar worker	Yes	≥260 USD	≥104 USD	Yes	No
622	Meet recommendation	Woman	25-34 years	Primary	Group I	Student	No	≥260 USD	<104 USD	Yes	No
652	Meet recommendation	Woman	25-34 years	Primary	Group I	Laborer	Yes	<260 USD	<104 USD	No	No
100	Meet recommendation	Woman	18-24 years	Secondary	Group I	Student	Yes	<260 USD	<104 USD	Yes	Yes
4	Meet recommendation	Woman	18-24 years	Primary	Group I	Student	No	<260 USD	Not income	No	No
6	Meet recommendation	Woman	18-24 years	Primary	Group I	Student	Yes	≥260 USD	<104 USD	Yes	No
31	Meet recommendation	Woman	18-24 years	Secondary	Group I	Student	No	≥260 USD	≥104 USD	No	No
115	Meet recommendation	Woman	18-24 years	Secondary	Group I	Student	Yes	≥260 USD	≥104 USD	Yes	No
257	Meet recommendation	Woman	18-24 years	Primary	Group I	White collar worker	Yes	<260 USD	<104 USD	Yes	Yes
690	Meet recommendation	Woman	25-34 years	Higher	Group I	Student	No	≥260 USD	≥104 USD	Yes	No
2304	Meet recommendation	Woman	55-64 years	Secondary	Group I	Unemployed	Yes	≥260 USD	<104 USD	No	No
2307	Meet recommendation	Woman	55-64 years	Secondary	Group I	Unemployed	Yes	≥260 USD	<104 USD	No	No
2310	Meet recommendation	Woman	55-64 years	Secondary	Group I	Unemployed	Yes	≥260 USD	<104 USD	No	No
2313	Meet recommendation	Woman	55-64 years	Secondary	Group I	Unemployed	Yes	≥260 USD	<104 USD	No	No
2316	Meet recommendation	Woman	55-64 years	Secondary	Group I	Unemployed	Yes	≥260 USD	<104 USD	No	No
2319	Meet recommendation	Woman	55-64 years	Secondary	Group I	Unemployed	Yes	≥260 USD	<104 USD	No	No
2322	Meet recommendation	Woman	55-64 years	Secondary	Group I	Unemployed	Yes	≥260 USD	<104 USD	No	No
2325	Meet recommendation	Woman	55-64 years	Secondary	Group I	Unemployed	Yes	≥260 USD	<104 USD	No	No
2328	Meet recommendation	Woman	55-64 years	Secondary	Group I	Unemployed	Yes	≥260 USD	<104 USD	No	No
8	Meet recommendation	Woman	18-24 years	Primary	Group I	Student	Yes	≥260 USD	≥104 USD	No	Yes
47	Meet recommendation	Woman	18-24 years	Primary	Group I	Unemployed	No	≥260 USD	<104 USD	No	Yes
155	Meet recommendation	Woman	18-24 years	Primary	Group I	Laborer	No	≥260 USD	<104 USD	No	Yes
209	Meet recommendation	Woman	18-24 years	Secondary	Group I	Student	Yes	≥260 USD	≥104 USD	Yes	No
274	Meet recommendation	Woman	18-24 years	Primary	Group I	Student	No	<260 USD	<104 USD	No	Yes
333	Meet recommendation	Woman	25-34 years	Primary	Group I	Laborer	Yes	≥260 USD	≥104 USD	Yes	No
334	Meet recommendation	Woman	25-34 years	Primary	Group I	Laborer	No	≥260 USD	<104 USD	Yes	No
338	Meet recommendation	Woman	25-34 years	Primary	Group I	Laborer	Yes	≥260 USD	<104 USD	No	No
343	Meet recommendation	Woman	25-34 years	Primary	Group I	Laborer	Yes	≥260 USD	≥104 USD	Yes	No
344	Meet recommendation	Woman	25-34 years	Primary	Group I	Laborer	No	≥260 USD	<104 USD	Yes	No
347	Meet recommendation	Woman	25-34 years	Primary	Group I	White collar worker	Yes	≥260 USD	≥104 USD	Yes	No
443	Meet recommendation	Woman	25-34 years	Secondary	Group I	Student	Yes	<260 USD	Not income	No	No
445	Meet recommendation	Woman	25-34 years	Secondary	Group I	Student	Yes	<260 USD	Not income	No	No
474	Meet recommendation	Woman	25-34 years	Primary	Group I	Student	Yes	≥260 USD	≥104 USD	Yes	No
492	Meet recommendation	Woman	25-34 years	Primary	Group I	Student	Yes	≥260 USD	≥104 USD	Yes	No
557	Meet recommendation	Woman	25-34 years	Primary	Group I	White collar worker	Yes	≥260 USD	<104 USD	Yes	No
596	Meet recommendation	Woman	25-34 years	Higher	Group I	White collar worker	Yes	≥260 USD	≥104 USD	Yes	No
714	Meet recommendation	Woman	25-34 years	Higher	Group I	White collar worker	Yes	≥260 USD	≥104 USD	Yes	No
851	Meet recommendation	Woman	25-34 years	Primary	Group I	Laborer	Yes	≥260 USD	≥104 USD	Yes	No
876	Meet recommendation	Woman	25-34 years	Secondary	Group I	Student	Yes	≥260 USD	≥104 USD	Yes	No
2208	Meet recommendation	Woman	55-64 years	Higher	Group I	Unemployed	Yes	≥260 USD	≥104 USD	Yes	No
2209	Meet recommendation	Woman	55-64 years	Higher	Group I	Unemployed	Yes	≥260 USD	≥104 USD	Yes	No
2210	Meet recommendation	Woman	55-64 years	Higher	Group I	Unemployed	Yes	≥260 USD	≥104 USD	Yes	No
2211	Meet recommendation	Woman	55-64 years	Higher	Group I	Unemployed	Yes	≥260 USD	≥104 USD	Yes	No
2212	Meet recommendation	Woman	55-64 years	Higher	Group I	Unemployed	Yes	≥260 USD	≥104 USD	Yes	No
2213	Meet recommendation	Woman	55-64 years	Higher	Group I	Unemployed	Yes	≥260 USD	≥104 USD	Yes	No
2214	Meet recommendation	Woman	55-64 years	Higher	Group I	Unemployed	Yes	≥260 USD	≥104 USD	Yes	No
2215	Meet recommendation	Woman	55-64 years	Higher	Group I	Unemployed	Yes	≥260 USD	≥104 USD	Yes	No
2216	Meet recommendation	Woman	55-64 years	Higher	Group I	Unemployed	Yes	≥260 USD	≥104 USD	Yes	No
123	Not meet recommendation	Woman	18-24 years	Primary	Group I	Student	Yes	<260 USD	<104 USD	No	Yes
322	Not meet recommendation	Woman	25-34 years	Higher	Group I	White collar worker	Yes	≥260 USD	<104 USD	No	Yes
348	Not meet recommendation	Woman	25-34 years	Secondary	Group I	White collar worker	Yes	<260 USD	<104 USD	No	Yes
373	Not meet recommendation	Woman	25-34 years	Secondary	Group I	White collar worker	Yes	<260 USD	<104 USD	No	Yes
840	Not meet recommendation	Woman	25-34 years	Primary	Group I	Student	Yes	<260 USD	<104 USD	No	No
1520	Not meet recommendation	Woman	45-54 years	Higher	Group I	White collar worker	Yes	≥260 USD	<104 USD	Yes	Yes
1523	Not meet recommendation	Woman	45-54 years	Higher	Group I	White collar worker	Yes	≥260 USD	<104 USD	Yes	Yes
1526	Not meet recommendation	Woman	45-54 years	Higher	Group I	White collar worker	Yes	≥260 USD	<104 USD	Yes	Yes
1529	Not meet recommendation	Woman	45-54 years	Higher	Group I	White collar worker	Yes	≥260 USD	<104 USD	Yes	Yes
1254	Not meet recommendation	Woman	35-44 years	Primary	Group I	Laborer	Yes	<260 USD	<104 USD	No	Yes
1258	Not meet recommendation	Woman	35-44 years	Primary	Group I	Laborer	Yes	<260 USD	<104 USD	No	Yes
1262	Not meet recommendation	Woman	35-44 years	Primary	Group I	Laborer	Yes	<260 USD	<104 USD	No	Yes
15	Not meet recommendation	Woman	18-24 years	Primary	Group I	Unemployed	No	≥260 USD	<104 USD	No	Yes
18	Not meet recommendation	Woman	18-24 years	Primary	Group I	Unemployed	No	≥260 USD	<104 USD	No	Yes
361	Not meet recommendation	Woman	25-34 years	Secondary	Group I	White collar worker	Yes	<260 USD	<104 USD	No	Yes
638	Not meet recommendation	Woman	25-34 years	Primary	Group I	Laborer	Yes	≥260 USD	<104 USD	Yes	No
813	Not meet recommendation	Woman	25-34 years	Secondary	Group I	Laborer	Yes	<260 USD	Not income	No	No
38	Not meet recommendation	Woman	18-24 years	Secondary	Group I	Student	Yes	≥260 USD	≥104 USD	Yes	Yes
368	Not meet recommendation	Woman	25-34 years	Higher	Group I	White collar worker	Yes	<260 USD	<104 USD	No	No
82	Not meet recommendation	Woman	18-24 years	Primary	Group I	Laborer	No	≥260 USD	<104 USD	Yes	No
239	Not meet recommendation	Woman	18-24 years	Primary	Group I	Student	Yes	<260 USD	<104 USD	No	No
311	Not meet recommendation	Woman	18-24 years	Secondary	Group I	Student	Yes	≥260 USD	≥104 USD	Yes	No
439	Not meet recommendation	Woman	25-34 years	Primary	Group I	White collar worker	Yes	<260 USD	≥104 USD	No	Yes
266	Not meet recommendation	Woman	18-24 years	Secondary	Group I	Student	Yes	≥260 USD	≥104 USD	Yes	No
42	Not meet recommendation	Woman	18-24 years	Secondary	Group I	Student	Yes	≥260 USD	<104 USD	Yes	Yes
98	Not meet recommendation	Woman	18-24 years	Secondary	Group I	Student	Yes	<260 USD	<104 USD	No	No
146	Not meet recommendation	Woman	18-24 years	Secondary	Group I	Student	No	≥260 USD	≥104 USD	No	No
163	Not meet recommendation	Woman	18-24 years	Secondary	Group I	White collar worker	Yes	≥260 USD	<104 USD	No	No
197	Not meet recommendation	Woman	18-24 years	Secondary	Group I	Student	Yes	<260 USD	Not income	No	Yes
225	Not meet recommendation	Woman	18-24 years	Secondary	Group I	Student	No	≥260 USD	≥104 USD	No	No
249	Not meet recommendation	Woman	18-24 years	Secondary	Group I	Student	No	<260 USD	<104 USD	No	No
354	Not meet recommendation	Woman	25-34 years	Secondary	Group I	White collar worker	Yes	<260 USD	<104 USD	No	Yes
379	Not meet recommendation	Woman	25-34 years	Secondary	Group I	White collar worker	Yes	<260 USD	<104 USD	No	Yes
476	Not meet recommendation	Woman	25-34 years	Secondary	Group I	Student	No	≥260 USD	≥104 USD	Yes	No
494	Not meet recommendation	Woman	25-34 years	Secondary	Group I	Student	No	≥260 USD	≥104 USD	Yes	No
592	Not meet recommendation	Woman	25-34 years	Primary	Group I	Laborer	Yes	≥260 USD	<104 USD	No	No
744	Not meet recommendation	Woman	25-34 years	Secondary	Group I	Laborer	Yes	≥260 USD	≥104 USD	No	Yes
754	Not meet recommendation	Woman	25-34 years	Secondary	Group I	Student	Yes	<260 USD	<104 USD	No	Yes
810	Not meet recommendation	Woman	25-34 years	Primary	Group I	Laborer	No	≥260 USD	<104 USD	No	Yes
815	Not meet recommendation	Woman	25-34 years	Primary	Group I	Laborer	No	≥260 USD	<104 USD	No	Yes
1391	Not meet recommendation	Woman	45-54 years	Primary	Group I	Laborer	Yes	<260 USD	<104 USD	No	No
1392	Not meet recommendation	Woman	45-54 years	Primary	Group I	Laborer	Yes	<260 USD	<104 USD	No	No
1393	Not meet recommendation	Woman	45-54 years	Primary	Group I	Laborer	Yes	<260 USD	<104 USD	No	No
1394	Not meet recommendation	Woman	45-54 years	Primary	Group I	Laborer	Yes	<260 USD	<104 USD	No	No
746	Not meet recommendation	Woman	25-34 years	Higher	Group I	White collar worker	Yes	≥260 USD	≥104 USD	Yes	Yes
1081	Not meet recommendation	Woman	35-44 years	Higher	Group I	White collar worker	Yes	≥260 USD	≥104 USD	No	Yes
1086	Not meet recommendation	Woman	35-44 years	Higher	Group I	White collar worker	Yes	≥260 USD	≥104 USD	No	Yes
1091	Not meet recommendation	Woman	35-44 years	Higher	Group I	White collar worker	Yes	≥260 USD	≥104 USD	No	Yes
1094	Not meet recommendation	Woman	35-44 years	Higher	Group I	White collar worker	Yes	≥260 USD	≥104 USD	No	Yes
170	Not meet recommendation	Woman	18-24 years	Secondary	Group I	Student	No	≥260 USD	≥104 USD	Yes	No
207	Not meet recommendation	Woman	18-24 years	Primary	Group I	Student	No	≥260 USD	≥104 USD	Yes	No
371	Not meet recommendation	Woman	25-34 years	Primary	Group I	White collar worker	Yes	≥260 USD	<104 USD	Yes	No
396	Not meet recommendation	Woman	25-34 years	Secondary	Group I	Student	No	<260 USD	<104 USD	No	No
416	Not meet recommendation	Woman	25-34 years	Secondary	Group I	Student	No	<260 USD	<104 USD	No	No
919	Not meet recommendation	Woman	25-34 years	Secondary	Group I	Student	Yes	≥260 USD	<104 USD	No	No
20	Not meet recommendation	Woman	18-24 years	Primary	Group I	Laborer	Yes	≥260 USD	≥104 USD	Yes	No
22	Not meet recommendation	Woman	18-24 years	Secondary	Group I	Student	No	≥260 USD	≥104 USD	No	No
25	Not meet recommendation	Woman	18-24 years	Primary	Group I	Businessman	Yes	≥260 USD	≥104 USD	Yes	No
28	Not meet recommendation	Woman	18-24 years	Primary	Group I	Student	Yes	<260 USD	<104 USD	Yes	No
32	Not meet recommendation	Woman	18-24 years	Secondary	Group I	Student	Yes	≥260 USD	≥104 USD	No	No
44	Not meet recommendation	Woman	18-24 years	Primary	Group I	Unemployed	No	≥260 USD	≥104 USD	Yes	Yes
48	Not meet recommendation	Woman	18-24 years	Primary	Group I	Unemployed	No	≥260 USD	≥104 USD	Yes	Yes
57	Not meet recommendation	Woman	18-24 years	Secondary	Group I	Student	No	<260 USD	<104 USD	No	No
69	Not meet recommendation	Woman	18-24 years	Primary	Group I	Unemployed	No	<260 USD	≥104 USD	No	Yes
78	Not meet recommendation	Woman	18-24 years	Primary	Group I	Laborer	No	≥260 USD	≥104 USD	Yes	No
92	Not meet recommendation	Woman	18-24 years	Secondary	Group I	Student	No	<260 USD	<104 USD	No	Yes
97	Not meet recommendation	Woman	18-24 years	Primary	Group I	Student	Yes	≥260 USD	≥104 USD	Yes	No
99	Not meet recommendation	Woman	18-24 years	Secondary	Group I	Student	Yes	<260 USD	<104 USD	No	No
118	Not meet recommendation	Woman	18-24 years	Secondary	Group I	Student	Yes	≥260 USD	≥104 USD	No	No
126	Not meet recommendation	Woman	18-24 years	Secondary	Group I	Student	No	≥260 USD	<104 USD	No	No
235	Not meet recommendation	Woman	18-24 years	Secondary	Group I	Student	Yes	<260 USD	<104 USD	No	No
317	Not meet recommendation	Woman	18-24 years	Primary	Group I	Student	No	≥260 USD	<104 USD	No	No
393	Not meet recommendation	Woman	25-34 years	Secondary	Group I	Student	No	<260 USD	<104 USD	Yes	No
395	Not meet recommendation	Woman	25-34 years	Secondary	Group I	Student	Yes	<260 USD	Not income	No	No
413	Not meet recommendation	Woman	25-34 years	Secondary	Group I	Student	No	<260 USD	<104 USD	Yes	No
415	Not meet recommendation	Woman	25-34 years	Secondary	Group I	Student	Yes	<260 USD	Not income	No	No
475	Not meet recommendation	Woman	25-34 years	Secondary	Group I	Student	No	≥260 USD	<104 USD	Yes	No
477	Not meet recommendation	Woman	25-34 years	Secondary	Group I	Student	No	<260 USD	Not income	No	Yes
493	Not meet recommendation	Woman	25-34 years	Secondary	Group I	Student	No	≥260 USD	<104 USD	Yes	No
495	Not meet recommendation	Woman	25-34 years	Secondary	Group I	Student	No	<260 USD	Not income	No	Yes
506	Not meet recommendation	Woman	25-34 years	Primary	Group I	Unemployed	Yes	≥260 USD	≥104 USD	No	Yes
534	Not meet recommendation	Woman	25-34 years	Primary	Group I	Laborer	Yes	≥260 USD	<104 USD	No	No
542	Not meet recommendation	Woman	25-34 years	Higher	Group I	White collar worker	Yes	≥260 USD	≥104 USD	Yes	No
543	Not meet recommendation	Woman	25-34 years	Secondary	Group I	White collar worker	Yes	≥260 USD	Not income	Yes	No
559	Not meet recommendation	Woman	25-34 years	Primary	Group I	White collar worker	No	≥260 USD	<104 USD	No	No
563	Not meet recommendation	Woman	25-34 years	Higher	Group I	White collar worker	Yes	≥260 USD	≥104 USD	Yes	No
567	Not meet recommendation	Woman	25-34 years	Secondary	Group I	Student	Yes	<260 USD	<104 USD	Yes	No
570	Not meet recommendation	Woman	25-34 years	Secondary	Group I	Student	No	<260 USD	<104 USD	No	No
611	Not meet recommendation	Woman	25-34 years	Secondary	Group I	Student	No	<260 USD	<104 USD	No	No
696	Not meet recommendation	Woman	25-34 years	Secondary	Group I	Student	Yes	≥260 USD	≥104 USD	Yes	No
756	Not meet recommendation	Woman	25-34 years	Primary	Group I	Unemployed	No	<260 USD	<104 USD	No	Yes
776	Not meet recommendation	Woman	25-34 years	Higher	Group I	Businessman	Yes	≥260 USD	≥104 USD	No	Yes
778	Not meet recommendation	Woman	25-34 years	Secondary	Group I	Businessman	Yes	≥260 USD	≥104 USD	Yes	No
780	Not meet recommendation	Woman	25-34 years	Secondary	Group I	Businessman	Yes	≥260 USD	≥104 USD	Yes	No
781	Not meet recommendation	Woman	25-34 years	Higher	Group I	Businessman	Yes	≥260 USD	≥104 USD	No	Yes
786	Not meet recommendation	Woman	25-34 years	Primary	Group I	Student	No	≥260 USD	≥104 USD	Yes	No
855	Not meet recommendation	Woman	25-34 years	Secondary	Group I	Laborer	Yes	<260 USD	<104 USD	No	Yes
867	Not meet recommendation	Woman	25-34 years	Secondary	Group I	Student	No	<260 USD	<104 USD	No	No
891	Not meet recommendation	Woman	25-34 years	Primary	Group I	Student	Yes	<260 USD	Not income	No	Yes
910	Not meet recommendation	Woman	25-34 years	Secondary	Group I	Student	Yes	≥260 USD	≥104 USD	No	Yes
922	Not meet recommendation	Woman	25-34 years	Secondary	Group I	Student	No	<260 USD	≥104 USD	No	No
974	Not meet recommendation	Woman	35-44 years	Secondary	Group I	White collar worker	Yes	≥260 USD	≥104 USD	Yes	No
979	Not meet recommendation	Woman	35-44 years	Secondary	Group I	White collar worker	Yes	≥260 USD	≥104 USD	Yes	No
984	Not meet recommendation	Woman	35-44 years	Secondary	Group I	White collar worker	Yes	≥260 USD	≥104 USD	Yes	No
988	Not meet recommendation	Woman	35-44 years	Secondary	Group I	White collar worker	Yes	≥260 USD	≥104 USD	Yes	No
1203	Not meet recommendation	Woman	35-44 years	Primary	Group I	Laborer	Yes	<260 USD	<104 USD	No	Yes
1205	Not meet recommendation	Woman	35-44 years	Primary	Group I	Laborer	Yes	<260 USD	<104 USD	No	Yes
1207	Not meet recommendation	Woman	35-44 years	Primary	Group I	Laborer	Yes	<260 USD	<104 USD	No	Yes
1433	Not meet recommendation	Woman	45-54 years	Primary	Group I	White collar worker	Yes	≥260 USD	≥104 USD	No	Yes
1436	Not meet recommendation	Woman	45-54 years	Primary	Group I	White collar worker	Yes	≥260 USD	≥104 USD	No	Yes
1439	Not meet recommendation	Woman	45-54 years	Primary	Group I	White collar worker	Yes	≥260 USD	≥104 USD	No	Yes
1442	Not meet recommendation	Woman	45-54 years	Primary	Group I	White collar worker	Yes	≥260 USD	≥104 USD	No	Yes
1519	Not meet recommendation	Woman	45-54 years	Secondary	Group I	White collar worker	Yes	≥260 USD	<104 USD	No	No
1522	Not meet recommendation	Woman	45-54 years	Secondary	Group I	White collar worker	Yes	≥260 USD	<104 USD	No	No
1525	Not meet recommendation	Woman	45-54 years	Secondary	Group I	White collar worker	Yes	≥260 USD	<104 USD	No	No
1528	Not meet recommendation	Woman	45-54 years	Secondary	Group I	White collar worker	Yes	≥260 USD	<104 USD	No	No
1615	Not meet recommendation	Woman	45-54 years	Higher	Group I	Unemployed	Yes	<260 USD	<104 USD	No	Yes
1616	Not meet recommendation	Woman	45-54 years	Higher	Group I	Unemployed	Yes	<260 USD	<104 USD	No	Yes
1617	Not meet recommendation	Woman	45-54 years	Higher	Group I	Unemployed	Yes	<260 USD	<104 USD	No	Yes
1618	Not meet recommendation	Woman	45-54 years	Higher	Group I	Unemployed	Yes	<260 USD	<104 USD	No	Yes
70	Not meet recommendation	Woman	18-24 years	Primary	Group I	Unemployed	No	≥260 USD	<104 USD	No	Yes
289	Not meet recommendation	Woman	18-24 years	Secondary	Group I	Unemployed	No	≥260 USD	<104 USD	No	No
892	Not meet recommendation	Woman	25-34 years	Secondary	Group I	Unemployed	No	≥260 USD	<104 USD	No	Yes
83	Not meet recommendation	Woman	18-24 years	Primary	Group I	Laborer	Yes	<260 USD	<104 USD	Yes	No
321	Not meet recommendation	Woman	25-34 years	Higher	Group I	White collar worker	Yes	<260 USD	<104 USD	No	No
324	Not meet recommendation	Woman	25-34 years	Higher	Group I	White collar worker	Yes	<260 USD	<104 USD	No	No
619	Not meet recommendation	Woman	25-34 years	Secondary	Group I	Student	No	≥260 USD	<104 USD	No	No
745	Not meet recommendation	Woman	25-34 years	Secondary	Group I	Laborer	Yes	≥260 USD	<104 USD	No	No
793	Not meet recommendation	Woman	25-34 years	Secondary	Group I	Student	No	<260 USD	<104 USD	No	No
903	Not meet recommendation	Woman	25-34 years	Secondary	Group I	Student	Yes	<260 USD	≥104 USD	Yes	Yes
357	Not meet recommendation	Woman	25-34 years	Higher	Group I	White collar worker	Yes	≥260 USD	≥104 USD	Yes	No
180	Not meet recommendation	Woman	18-24 years	Primary	Group I	Student	Yes	<260 USD	<104 USD	No	No
211	Not meet recommendation	Woman	18-24 years	Secondary	Group I	Unemployed	No	≥260 USD	<104 USD	No	Yes
212	Not meet recommendation	Woman	18-24 years	Secondary	Group I	Unemployed	No	≥260 USD	<104 USD	No	Yes
254	Not meet recommendation	Woman	18-24 years	Primary	Group I	Laborer	Yes	≥260 USD	≥104 USD	No	Yes
426	Not meet recommendation	Woman	25-34 years	Primary	Group I	Unemployed	No	<260 USD	Not income	No	No
549	Not meet recommendation	Woman	25-34 years	Higher	Group I	White collar worker	Yes	≥260 USD	Not income	Yes	No
909	Not meet recommendation	Woman	25-34 years	Secondary	Group I	Student	No	<260 USD	<104 USD	No	No
1005	Not meet recommendation	Woman	35-44 years	Secondary	Group I	White collar worker	Yes	<260 USD	<104 USD	No	Yes
1008	Not meet recommendation	Woman	35-44 years	Secondary	Group I	White collar worker	Yes	<260 USD	<104 USD	No	Yes
1011	Not meet recommendation	Woman	35-44 years	Secondary	Group I	White collar worker	Yes	<260 USD	<104 USD	No	Yes
201	Not meet recommendation	Woman	18-24 years	Primary	Group I	Unemployed	No	≥260 USD	<104 USD	Yes	Yes
1120	Not meet recommendation	Woman	35-44 years	Secondary	Group I	White collar worker	Yes	≥260 USD	<104 USD	Yes	No
1128	Not meet recommendation	Woman	35-44 years	Secondary	Group I	White collar worker	Yes	≥260 USD	<104 USD	Yes	No
1136	Not meet recommendation	Woman	35-44 years	Secondary	Group I	White collar worker	Yes	≥260 USD	<104 USD	Yes	No
1140	Not meet recommendation	Woman	35-44 years	Secondary	Group I	White collar worker	Yes	≥260 USD	<104 USD	Yes	No
21	Not meet recommendation	Woman	18-24 years	Primary	Group I	Laborer	Yes	≥260 USD	≥104 USD	Yes	No
24	Not meet recommendation	Woman	18-24 years	Primary	Group I	Businessman	Yes	≥260 USD	≥104 USD	Yes	No
161	Not meet recommendation	Woman	18-24 years	Primary	Group I	Laborer	Yes	≥260 USD	<104 USD	Yes	Yes
171	Not meet recommendation	Woman	18-24 years	Secondary	Group I	Student	No	≥260 USD	≥104 USD	Yes	No
173	Not meet recommendation	Woman	18-24 years	Secondary	Group I	Student	Yes	≥260 USD	<104 USD	Yes	No
240	Not meet recommendation	Woman	18-24 years	Secondary	Group I	Student	Yes	<260 USD	<104 USD	No	Yes
281	Not meet recommendation	Woman	18-24 years	Primary	Group I	Student	Yes	≥260 USD	<104 USD	No	No
904	Not meet recommendation	Woman	25-34 years	Secondary	Group I	Student	No	<260 USD	<104 USD	No	No
966	Not meet recommendation	Woman	35-44 years	Secondary	Group I	White collar worker	Yes	≥260 USD	≥104 USD	Yes	No
967	Not meet recommendation	Woman	35-44 years	Secondary	Group I	White collar worker	Yes	≥260 USD	≥104 USD	Yes	No
968	Not meet recommendation	Woman	35-44 years	Secondary	Group I	White collar worker	Yes	≥260 USD	≥104 USD	Yes	No
1847	Not meet recommendation	Woman	55-64 years	Primary	Group I	Laborer	Yes	≥260 USD	≥104 USD	Yes	No
1848	Not meet recommendation	Woman	55-64 years	Primary	Group I	Laborer	Yes	≥260 USD	≥104 USD	Yes	No
1849	Not meet recommendation	Woman	55-64 years	Primary	Group I	Laborer	Yes	≥260 USD	≥104 USD	Yes	No
1850	Not meet recommendation	Woman	55-64 years	Primary	Group I	Laborer	Yes	≥260 USD	≥104 USD	Yes	No
1851	Not meet recommendation	Woman	55-64 years	Primary	Group I	Laborer	Yes	≥260 USD	≥104 USD	Yes	No
1852	Not meet recommendation	Woman	55-64 years	Primary	Group I	Laborer	Yes	≥260 USD	≥104 USD	Yes	No
1853	Not meet recommendation	Woman	55-64 years	Primary	Group I	Laborer	Yes	≥260 USD	≥104 USD	Yes	No
1854	Not meet recommendation	Woman	55-64 years	Primary	Group I	Laborer	Yes	≥260 USD	≥104 USD	Yes	No
1855	Not meet recommendation	Woman	55-64 years	Primary	Group I	Laborer	Yes	≥260 USD	≥104 USD	Yes	No
339	Not meet recommendation	Woman	25-34 years	Secondary	Group I	Laborer	Yes	≥260 USD	≥104 USD	Yes	No
539	Not meet recommendation	Woman	25-34 years	Primary	Group I	Laborer	Yes	≥260 USD	≥104 USD	Yes	Yes
1101	Not meet recommendation	Woman	35-44 years	Secondary	Group I	Laborer	Yes	≥260 USD	≥104 USD	No	No
1106	Not meet recommendation	Woman	35-44 years	Secondary	Group I	Laborer	Yes	≥260 USD	≥104 USD	No	No
1111	Not meet recommendation	Woman	35-44 years	Secondary	Group I	Laborer	Yes	≥260 USD	≥104 USD	No	No
40	Not meet recommendation	Woman	18-24 years	Primary	Group I	Student	No	<260 USD	<104 USD	No	Yes
695	Not meet recommendation	Woman	25-34 years	Primary	Group I	Student	No	<260 USD	<104 USD	No	No
382	Not meet recommendation	Woman	25-34 years	Higher	Group I	Businessman	Yes	≥260 USD	≥104 USD	Yes	No
383	Not meet recommendation	Woman	25-34 years	Higher	Group I	Businessman	Yes	≥260 USD	≥104 USD	Yes	No
54	Not meet recommendation	Woman	18-24 years	Primary	Group I	Laborer	Yes	<260 USD	<104 USD	No	Yes
61	Not meet recommendation	Woman	18-24 years	Primary	Group I	Student	Yes	<260 USD	<104 USD	No	Yes
144	Not meet recommendation	Woman	18-24 years	Primary	Group I	Laborer	No	<260 USD	<104 USD	No	No
177	Not meet recommendation	Woman	18-24 years	Secondary	Group I	Student	No	≥260 USD	≥104 USD	Yes	No
185	Not meet recommendation	Woman	18-24 years	Secondary	Group I	Student	No	≥260 USD	≥104 USD	Yes	No
433	Not meet recommendation	Woman	25-34 years	Primary	Group I	Unemployed	No	<260 USD	Not income	No	No
642	Not meet recommendation	Woman	25-34 years	Higher	Group I	Businessman	Yes	≥260 USD	≥104 USD	Yes	Yes
814	Not meet recommendation	Woman	25-34 years	Secondary	Group I	Laborer	Yes	<260 USD	<104 USD	Yes	No
905	Not meet recommendation	Woman	25-34 years	Secondary	Group I	Student	No	<260 USD	<104 USD	No	No
168	Not meet recommendation	Woman	18-24 years	Primary	Group I	White collar worker	Yes	<260 USD	<104 USD	No	Yes
223	Not meet recommendation	Woman	18-24 years	Secondary	Group I	White collar worker	Yes	≥260 USD	≥104 USD	No	Yes
336	Not meet recommendation	Woman	25-34 years	Primary	Group I	Laborer	Yes	≥260 USD	<104 USD	No	Yes
346	Not meet recommendation	Woman	25-34 years	Primary	Group I	Laborer	Yes	≥260 USD	<104 USD	No	Yes
595	Not meet recommendation	Woman	25-34 years	Higher	Group I	White collar worker	No	≥260 USD	≥104 USD	Yes	No
598	Not meet recommendation	Woman	25-34 years	Secondary	Group I	White collar worker	Yes	≥260 USD	≥104 USD	No	No
826	Not meet recommendation	Woman	25-34 years	Secondary	Group I	Student	Yes	≥260 USD	<104 USD	No	No
1099	Not meet recommendation	Woman	35-44 years	Primary	Group I	Laborer	Yes	≥260 USD	<104 USD	No	Yes
1104	Not meet recommendation	Woman	35-44 years	Primary	Group I	Laborer	Yes	≥260 USD	<104 USD	No	Yes
1109	Not meet recommendation	Woman	35-44 years	Primary	Group I	Laborer	Yes	≥260 USD	<104 USD	No	Yes
114	Not meet recommendation	Woman	18-24 years	Secondary	Group I	Student	Yes	≥260 USD	≥104 USD	No	No
465	Not meet recommendation	Woman	25-34 years	Primary	Group I	White collar worker	Yes	≥260 USD	≥104 USD	Yes	No
662	Not meet recommendation	Woman	25-34 years	Primary	Group I	White collar worker	Yes	≥260 USD	≥104 USD	Yes	No
364	Not meet recommendation	Woman	25-34 years	Primary	Group I	White collar worker	Yes	≥260 USD	<104 USD	Yes	No
628	Not meet recommendation	Woman	25-34 years	Secondary	Group I	Student	Yes	≥260 USD	≥104 USD	No	No
706	Not meet recommendation	Woman	25-34 years	Secondary	Group I	White collar worker	No	≥260 USD	≥104 USD	No	No
873	Not meet recommendation	Woman	25-34 years	Secondary	Group I	Student	Yes	≥260 USD	<104 USD	No	No
889	Not meet recommendation	Woman	25-34 years	Higher	Group I	White collar worker	Yes	≥260 USD	≥104 USD	Yes	No
68	Not meet recommendation	Woman	18-24 years	Primary	Group I	Unemployed	No	<260 USD	<104 USD	Yes	No
245	Not meet recommendation	Woman	18-24 years	Primary	Group I	Unemployed	No	<260 USD	Not income	No	Yes
667	Not meet recommendation	Woman	25-34 years	Higher	Group I	Businessman	Yes	≥260 USD	≥104 USD	No	Yes
668	Not meet recommendation	Woman	25-34 years	Higher	Group I	Businessman	Yes	≥260 USD	≥104 USD	No	Yes
719	Not meet recommendation	Woman	25-34 years	Primary	Group I	Businessman	Yes	≥260 USD	≥104 USD	Yes	No
720	Not meet recommendation	Woman	25-34 years	Primary	Group I	Businessman	Yes	≥260 USD	≥104 USD	Yes	No
87	Not meet recommendation	Woman	18-24 years	Primary	Group I	Laborer	Yes	≥260 USD	<104 USD	Yes	No
89	Not meet recommendation	Woman	18-24 years	Primary	Group I	White collar worker	Yes	<260 USD	<104 USD	No	No
105	Not meet recommendation	Woman	18-24 years	Primary	Group I	Student	No	<260 USD	<104 USD	No	No
306	Not meet recommendation	Woman	18-24 years	Secondary	Group I	Student	Yes	≥260 USD	≥104 USD	Yes	No
352	Not meet recommendation	Woman	25-34 years	Secondary	Group I	White collar worker	Yes	<260 USD	Not income	No	No
377	Not meet recommendation	Woman	25-34 years	Secondary	Group I	White collar worker	Yes	<260 USD	Not income	No	No
659	Not meet recommendation	Woman	25-34 years	Higher	Group I	White collar worker	Yes	≥260 USD	<104 USD	No	No
688	Not meet recommendation	Woman	25-34 years	Higher	Group I	White collar worker	Yes	≥260 USD	≥104 USD	No	Yes
769	Not meet recommendation	Woman	25-34 years	Secondary	Group I	White collar worker	Yes	≥260 USD	≥104 USD	Yes	Yes
862	Not meet recommendation	Woman	25-34 years	Secondary	Group I	Student	Yes	≥260 USD	<104 USD	Yes	No
1423	Not meet recommendation	Woman	45-54 years	Primary	Group I	White collar worker	Yes	≥260 USD	<104 USD	No	No
1424	Not meet recommendation	Woman	45-54 years	Primary	Group I	White collar worker	Yes	≥260 USD	<104 USD	No	No
1425	Not meet recommendation	Woman	45-54 years	Primary	Group I	White collar worker	Yes	≥260 USD	<104 USD	No	No
1426	Not meet recommendation	Woman	45-54 years	Primary	Group I	White collar worker	Yes	≥260 USD	<104 USD	No	No
550	Not meet recommendation	Woman	25-34 years	Secondary	Group I	White collar worker	Yes	≥260 USD	<104 USD	Yes	No
1210	Not meet recommendation	Woman	35-44 years	Higher	Group I	White collar worker	Yes	≥260 USD	Not income	No	Yes
1212	Not meet recommendation	Woman	35-44 years	Higher	Group I	White collar worker	Yes	≥260 USD	Not income	No	Yes
1214	Not meet recommendation	Woman	35-44 years	Higher	Group I	White collar worker	Yes	≥260 USD	Not income	No	Yes
152	Not meet recommendation	Woman	18-24 years	Primary	Group I	Laborer	No	≥260 USD	<104 USD	No	No
153	Not meet recommendation	Woman	18-24 years	Primary	Group I	Laborer	No	≥260 USD	<104 USD	No	No
184	Not meet recommendation	Woman	18-24 years	Secondary	Group I	Student	Yes	<260 USD	<104 USD	No	No
425	Not meet recommendation	Woman	25-34 years	Primary	Group I	Unemployed	No	<260 USD	<104 USD	No	Yes
432	Not meet recommendation	Woman	25-34 years	Primary	Group I	Unemployed	No	<260 USD	<104 USD	No	Yes
461	Not meet recommendation	Woman	25-34 years	Higher	Group I	White collar worker	Yes	≥260 USD	≥104 USD	Yes	No
580	Not meet recommendation	Woman	25-34 years	Higher	Group I	White collar worker	Yes	<260 USD	<104 USD	No	No
1121	Not meet recommendation	Woman	35-44 years	Higher	Group I	White collar worker	Yes	≥260 USD	<104 USD	No	Yes
1129	Not meet recommendation	Woman	35-44 years	Higher	Group I	White collar worker	Yes	≥260 USD	<104 USD	No	Yes
1137	Not meet recommendation	Woman	35-44 years	Higher	Group I	White collar worker	Yes	≥260 USD	<104 USD	No	Yes
1141	Not meet recommendation	Woman	35-44 years	Higher	Group I	White collar worker	Yes	≥260 USD	<104 USD	No	Yes
250	Not meet recommendation	Woman	18-24 years	Secondary	Group I	Student	Yes	<260 USD	<104 USD	No	No
1	Not meet recommendation	Woman	18-24 years	Primary	Group I	Student	No	≥260 USD	≥104 USD	No	No
71	Not meet recommendation	Woman	18-24 years	Primary	Group I	Laborer	Yes	≥260 USD	<104 USD	Yes	No
112	Not meet recommendation	Woman	18-24 years	Secondary	Group I	Student	Yes	≥260 USD	<104 USD	No	No
216	Not meet recommendation	Woman	18-24 years	Primary	Group I	Laborer	Yes	≥260 USD	≥104 USD	No	No
335	Not meet recommendation	Woman	25-34 years	Primary	Group I	Laborer	Yes	≥260 USD	≥104 USD	No	No
345	Not meet recommendation	Woman	25-34 years	Primary	Group I	Laborer	Yes	≥260 USD	≥104 USD	No	No
675	Not meet recommendation	Woman	25-34 years	Secondary	Group I	Student	Yes	≥260 USD	<104 USD	No	No
726	Not meet recommendation	Woman	25-34 years	Secondary	Group I	Student	No	≥260 USD	≥104 USD	Yes	No
818	Not meet recommendation	Woman	25-34 years	Secondary	Group I	White collar worker	Yes	≥260 USD	≥104 USD	Yes	No
1221	Not meet recommendation	Woman	35-44 years	Secondary	Group I	Laborer	Yes	≥260 USD	≥104 USD	No	No
1223	Not meet recommendation	Woman	35-44 years	Secondary	Group I	Laborer	Yes	≥260 USD	≥104 USD	No	No
1225	Not meet recommendation	Woman	35-44 years	Secondary	Group I	Laborer	Yes	≥260 USD	≥104 USD	No	No
129	Not meet recommendation	Woman	18-24 years	Secondary	Group I	Unemployed	Yes	≥260 USD	<104 USD	Yes	No
30	Not meet recommendation	Woman	18-24 years	Primary	Group I	Student	No	≥260 USD	≥104 USD	No	No
162	Not meet recommendation	Woman	18-24 years	Secondary	Group I	Laborer	Yes	≥260 USD	<104 USD	Yes	No
879	Not meet recommendation	Woman	25-34 years	Higher	Group I	Unemployed	Yes	≥260 USD	<104 USD	Yes	No
1988	Not meet recommendation	Woman	55-64 years	Higher	Group I	White collar worker	Yes	≥260 USD	Not income	No	Yes
1991	Not meet recommendation	Woman	55-64 years	Higher	Group I	White collar worker	Yes	≥260 USD	Not income	No	Yes
1994	Not meet recommendation	Woman	55-64 years	Higher	Group I	White collar worker	Yes	≥260 USD	Not income	No	Yes
1997	Not meet recommendation	Woman	55-64 years	Higher	Group I	White collar worker	Yes	≥260 USD	Not income	No	Yes
2000	Not meet recommendation	Woman	55-64 years	Higher	Group I	White collar worker	Yes	≥260 USD	Not income	No	Yes
2003	Not meet recommendation	Woman	55-64 years	Higher	Group I	White collar worker	Yes	≥260 USD	Not income	No	Yes
2006	Not meet recommendation	Woman	55-64 years	Higher	Group I	White collar worker	Yes	≥260 USD	Not income	No	Yes
2009	Not meet recommendation	Woman	55-64 years	Higher	Group I	White collar worker	Yes	≥260 USD	Not income	No	Yes
2012	Not meet recommendation	Woman	55-64 years	Higher	Group I	White collar worker	Yes	≥260 USD	Not income	No	Yes
821	Not meet recommendation	Woman	25-34 years	Higher	Group I	White collar worker	Yes	≥260 USD	≥104 USD	Yes	No
1580	Not meet recommendation	Woman	45-54 years	Higher	Group I	White collar worker	Yes	≥260 USD	≥104 USD	No	Yes
1583	Not meet recommendation	Woman	45-54 years	Higher	Group I	White collar worker	Yes	≥260 USD	≥104 USD	No	Yes
1586	Not meet recommendation	Woman	45-54 years	Higher	Group I	White collar worker	Yes	≥260 USD	≥104 USD	No	Yes
1589	Not meet recommendation	Woman	45-54 years	Higher	Group I	White collar worker	Yes	≥260 USD	≥104 USD	No	Yes
666	Meet recommendation	Woman	25-34 years	Secondary	Group II	Businessman	Yes	≥260 USD	≥104 USD	Yes	No
1910	Meet recommendation	Woman	55-64 years	Primary	Group II	Unemployed	Yes	≥260 USD	≥104 USD	Yes	Yes
1911	Meet recommendation	Woman	55-64 years	Primary	Group II	Unemployed	Yes	≥260 USD	≥104 USD	Yes	Yes
1912	Meet recommendation	Woman	55-64 years	Primary	Group II	Unemployed	Yes	≥260 USD	≥104 USD	Yes	Yes
1913	Meet recommendation	Woman	55-64 years	Primary	Group II	Unemployed	Yes	≥260 USD	≥104 USD	Yes	Yes
1914	Meet recommendation	Woman	55-64 years	Primary	Group II	Unemployed	Yes	≥260 USD	≥104 USD	Yes	Yes
1915	Meet recommendation	Woman	55-64 years	Primary	Group II	Unemployed	Yes	≥260 USD	≥104 USD	Yes	Yes
1916	Meet recommendation	Woman	55-64 years	Primary	Group II	Unemployed	Yes	≥260 USD	≥104 USD	Yes	Yes
1917	Meet recommendation	Woman	55-64 years	Primary	Group II	Unemployed	Yes	≥260 USD	≥104 USD	Yes	Yes
1918	Meet recommendation	Woman	55-64 years	Primary	Group II	Unemployed	Yes	≥260 USD	≥104 USD	Yes	Yes
1919	Meet recommendation	Woman	55-64 years	Primary	Group II	Unemployed	Yes	≥260 USD	≥104 USD	Yes	Yes
1211	Meet recommendation	Woman	35-44 years	Secondary	Group II	White collar worker	Yes	≥260 USD	≥104 USD	No	No
1213	Meet recommendation	Woman	35-44 years	Secondary	Group II	White collar worker	Yes	≥260 USD	≥104 USD	No	No
1215	Meet recommendation	Woman	35-44 years	Secondary	Group II	White collar worker	Yes	≥260 USD	≥104 USD	No	No
1216	Meet recommendation	Woman	35-44 years	Secondary	Group II	White collar worker	Yes	≥260 USD	≥104 USD	No	No
1148	Meet recommendation	Woman	35-44 years	Higher	Group II	Businessman	Yes	≥260 USD	≥104 USD	No	Yes
1155	Meet recommendation	Woman	35-44 years	Higher	Group II	Businessman	Yes	≥260 USD	≥104 USD	No	Yes
1162	Meet recommendation	Woman	35-44 years	Higher	Group II	Businessman	Yes	≥260 USD	≥104 USD	No	Yes
1169	Meet recommendation	Woman	35-44 years	Higher	Group II	Businessman	Yes	≥260 USD	≥104 USD	No	Yes
1176	Meet recommendation	Woman	35-44 years	Higher	Group II	Businessman	Yes	≥260 USD	≥104 USD	No	Yes
1183	Meet recommendation	Woman	35-44 years	Higher	Group II	Businessman	Yes	≥260 USD	≥104 USD	No	Yes
1188	Meet recommendation	Woman	35-44 years	Higher	Group II	Businessman	Yes	≥260 USD	≥104 USD	No	Yes
1195	Meet recommendation	Woman	35-44 years	Higher	Group II	Businessman	Yes	≥260 USD	≥104 USD	No	Yes
1200	Meet recommendation	Woman	35-44 years	Higher	Group II	Businessman	Yes	≥260 USD	≥104 USD	No	Yes
1605	Meet recommendation	Woman	45-54 years	Secondary	Group II	White collar worker	Yes	≥260 USD	<104 USD	Yes	No
1608	Meet recommendation	Woman	45-54 years	Secondary	Group II	White collar worker	Yes	≥260 USD	<104 USD	Yes	No
1611	Meet recommendation	Woman	45-54 years	Secondary	Group II	White collar worker	Yes	≥260 USD	<104 USD	Yes	No
1614	Meet recommendation	Woman	45-54 years	Secondary	Group II	White collar worker	Yes	≥260 USD	<104 USD	Yes	No
359	Meet recommendation	Woman	25-34 years	Higher	Group II	White collar worker	Yes	≥260 USD	<104 USD	Yes	No
369	Meet recommendation	Woman	25-34 years	Higher	Group II	White collar worker	Yes	≥260 USD	<104 USD	Yes	No
864	Meet recommendation	Woman	25-34 years	Secondary	Group II	Student	Yes	<260 USD	<104 USD	No	No
1412	Meet recommendation	Woman	45-54 years	Primary	Group II	Laborer	Yes	<260 USD	<104 USD	No	No
1415	Meet recommendation	Woman	45-54 years	Primary	Group II	Laborer	Yes	<260 USD	<104 USD	No	No
1418	Meet recommendation	Woman	45-54 years	Primary	Group II	Laborer	Yes	<260 USD	<104 USD	No	No
1421	Meet recommendation	Woman	45-54 years	Primary	Group II	Laborer	Yes	<260 USD	<104 USD	No	No
1313	Meet recommendation	Woman	35-44 years	Secondary	Group II	Laborer	Yes	<260 USD	<104 USD	No	No
1316	Meet recommendation	Woman	35-44 years	Secondary	Group II	Laborer	Yes	<260 USD	<104 USD	No	No
1319	Meet recommendation	Woman	35-44 years	Secondary	Group II	Laborer	Yes	<260 USD	<104 USD	No	No
1321	Meet recommendation	Woman	35-44 years	Secondary	Group II	Laborer	Yes	<260 USD	<104 USD	No	No
856	Meet recommendation	Woman	25-34 years	Secondary	Group II	Laborer	Yes	≥260 USD	≥104 USD	Yes	No
1312	Meet recommendation	Woman	35-44 years	Primary	Group II	Laborer	Yes	≥260 USD	≥104 USD	No	Yes
1315	Meet recommendation	Woman	35-44 years	Primary	Group II	Laborer	Yes	≥260 USD	≥104 USD	No	Yes
1318	Meet recommendation	Woman	35-44 years	Primary	Group II	Laborer	Yes	≥260 USD	≥104 USD	No	Yes
944	Meet recommendation	Woman	35-44 years	Higher	Group II	White collar worker	Yes	<260 USD	<104 USD	Yes	No
949	Meet recommendation	Woman	35-44 years	Higher	Group II	White collar worker	Yes	<260 USD	<104 USD	Yes	No
954	Meet recommendation	Woman	35-44 years	Higher	Group II	White collar worker	Yes	<260 USD	<104 USD	Yes	No
959	Meet recommendation	Woman	35-44 years	Higher	Group II	White collar worker	Yes	<260 USD	<104 USD	Yes	No
2147	Meet recommendation	Woman	55-64 years	Higher	Group II	White collar worker	Yes	≥260 USD	≥104 USD	No	No
2151	Meet recommendation	Woman	55-64 years	Higher	Group II	White collar worker	Yes	≥260 USD	≥104 USD	No	No
2155	Meet recommendation	Woman	55-64 years	Higher	Group II	White collar worker	Yes	≥260 USD	≥104 USD	No	No
2159	Meet recommendation	Woman	55-64 years	Higher	Group II	White collar worker	Yes	≥260 USD	≥104 USD	No	No
2163	Meet recommendation	Woman	55-64 years	Higher	Group II	White collar worker	Yes	≥260 USD	≥104 USD	No	No
2167	Meet recommendation	Woman	55-64 years	Higher	Group II	White collar worker	Yes	≥260 USD	≥104 USD	No	No
2171	Meet recommendation	Woman	55-64 years	Higher	Group II	White collar worker	Yes	≥260 USD	≥104 USD	No	No
2175	Meet recommendation	Woman	55-64 years	Higher	Group II	White collar worker	Yes	≥260 USD	≥104 USD	No	No
2179	Meet recommendation	Woman	55-64 years	Higher	Group II	White collar worker	Yes	≥260 USD	≥104 USD	No	No
2180	Meet recommendation	Woman	55-64 years	Higher	Group II	White collar worker	Yes	≥260 USD	≥104 USD	No	No
63	Meet recommendation	Woman	18-24 years	Primary	Group II	Student	Yes	≥260 USD	≥104 USD	No	No
533	Meet recommendation	Woman	25-34 years	Secondary	Group II	Laborer	Yes	<260 USD	<104 USD	No	No
1308	Meet recommendation	Woman	35-44 years	Higher	Group II	White collar worker	Yes	≥260 USD	≥104 USD	Yes	Yes
1309	Meet recommendation	Woman	35-44 years	Higher	Group II	White collar worker	Yes	≥260 USD	≥104 USD	Yes	Yes
1310	Meet recommendation	Woman	35-44 years	Higher	Group II	White collar worker	Yes	≥260 USD	≥104 USD	Yes	Yes
1311	Meet recommendation	Woman	35-44 years	Higher	Group II	White collar worker	Yes	≥260 USD	≥104 USD	Yes	Yes
1591	Meet recommendation	Woman	45-54 years	Primary	Group II	Unemployed	Yes	≥260 USD	<104 USD	Yes	Yes
1592	Meet recommendation	Woman	45-54 years	Primary	Group II	Unemployed	Yes	≥260 USD	<104 USD	Yes	Yes
1593	Meet recommendation	Woman	45-54 years	Primary	Group II	Unemployed	Yes	≥260 USD	<104 USD	Yes	Yes
1594	Meet recommendation	Woman	45-54 years	Primary	Group II	Unemployed	Yes	≥260 USD	<104 USD	Yes	Yes
1857	Meet recommendation	Woman	55-64 years	Higher	Group II	White collar worker	Yes	≥260 USD	≥104 USD	No	Yes
1859	Meet recommendation	Woman	55-64 years	Higher	Group II	White collar worker	Yes	≥260 USD	≥104 USD	No	Yes
1861	Meet recommendation	Woman	55-64 years	Higher	Group II	White collar worker	Yes	≥260 USD	≥104 USD	No	Yes
1863	Meet recommendation	Woman	55-64 years	Higher	Group II	White collar worker	Yes	≥260 USD	≥104 USD	No	Yes
1865	Meet recommendation	Woman	55-64 years	Higher	Group II	White collar worker	Yes	≥260 USD	≥104 USD	No	Yes
1867	Meet recommendation	Woman	55-64 years	Higher	Group II	White collar worker	Yes	≥260 USD	≥104 USD	No	Yes
1869	Meet recommendation	Woman	55-64 years	Higher	Group II	White collar worker	Yes	≥260 USD	≥104 USD	No	Yes
1871	Meet recommendation	Woman	55-64 years	Higher	Group II	White collar worker	Yes	≥260 USD	≥104 USD	No	Yes
1873	Meet recommendation	Woman	55-64 years	Higher	Group II	White collar worker	Yes	≥260 USD	≥104 USD	No	Yes
838	Meet recommendation	Woman	25-34 years	Secondary	Group II	Student	No	<260 USD	<104 USD	No	No
1323	Meet recommendation	Woman	35-44 years	Higher	Group II	White collar worker	Yes	≥260 USD	≥104 USD	Yes	Yes
1326	Meet recommendation	Woman	35-44 years	Higher	Group II	White collar worker	Yes	≥260 USD	≥104 USD	Yes	Yes
1329	Meet recommendation	Woman	35-44 years	Higher	Group II	White collar worker	Yes	≥260 USD	≥104 USD	Yes	Yes
1643	Meet recommendation	Woman	45-54 years	Secondary	Group II	Laborer	Yes	<260 USD	<104 USD	No	Yes
1645	Meet recommendation	Woman	45-54 years	Secondary	Group II	Laborer	Yes	<260 USD	<104 USD	No	Yes
1647	Meet recommendation	Woman	45-54 years	Secondary	Group II	Laborer	Yes	<260 USD	<104 USD	No	Yes
1649	Meet recommendation	Woman	45-54 years	Secondary	Group II	Laborer	Yes	<260 USD	<104 USD	No	Yes
1515	Meet recommendation	Woman	45-54 years	Primary	Group II	Laborer	Yes	≥260 USD	<104 USD	Yes	No
1516	Meet recommendation	Woman	45-54 years	Primary	Group II	Laborer	Yes	≥260 USD	<104 USD	Yes	No
1517	Meet recommendation	Woman	45-54 years	Primary	Group II	Laborer	Yes	≥260 USD	<104 USD	Yes	No
1518	Meet recommendation	Woman	45-54 years	Primary	Group II	Laborer	Yes	≥260 USD	<104 USD	Yes	No
590	Meet recommendation	Woman	25-34 years	Secondary	Group II	Laborer	Yes	<260 USD	<104 USD	No	Yes
2181	Meet recommendation	Woman	55-64 years	Primary	Group II	Laborer	Yes	<260 USD	Not income	No	No
2182	Meet recommendation	Woman	55-64 years	Primary	Group II	Laborer	Yes	<260 USD	Not income	No	No
2183	Meet recommendation	Woman	55-64 years	Primary	Group II	Laborer	Yes	<260 USD	Not income	No	No
2184	Meet recommendation	Woman	55-64 years	Primary	Group II	Laborer	Yes	<260 USD	Not income	No	No
2185	Meet recommendation	Woman	55-64 years	Primary	Group II	Laborer	Yes	<260 USD	Not income	No	No
2186	Meet recommendation	Woman	55-64 years	Primary	Group II	Laborer	Yes	<260 USD	Not income	No	No
2187	Meet recommendation	Woman	55-64 years	Primary	Group II	Laborer	Yes	<260 USD	Not income	No	No
2188	Meet recommendation	Woman	55-64 years	Primary	Group II	Laborer	Yes	<260 USD	Not income	No	No
2189	Meet recommendation	Woman	55-64 years	Primary	Group II	Laborer	Yes	<260 USD	Not income	No	No
56	Meet recommendation	Woman	18-24 years	Secondary	Group II	White collar worker	Yes	≥260 USD	≥104 USD	Yes	Yes
1644	Meet recommendation	Woman	45-54 years	Primary	Group II	Laborer	Yes	<260 USD	<104 USD	Yes	No
1646	Meet recommendation	Woman	45-54 years	Primary	Group II	Laborer	Yes	<260 USD	<104 USD	Yes	No
1648	Meet recommendation	Woman	45-54 years	Primary	Group II	Laborer	Yes	<260 USD	<104 USD	Yes	No
1650	Meet recommendation	Woman	45-54 years	Primary	Group II	Laborer	Yes	<260 USD	<104 USD	Yes	No
740	Meet recommendation	Woman	25-34 years	Secondary	Group II	Unemployed	No	<260 USD	<104 USD	Yes	Yes
1078	Meet recommendation	Woman	35-44 years	Higher	Group II	White collar worker	Yes	<260 USD	Not income	No	Yes
1083	Meet recommendation	Woman	35-44 years	Higher	Group II	White collar worker	Yes	<260 USD	Not income	No	Yes
1088	Meet recommendation	Woman	35-44 years	Higher	Group II	White collar worker	Yes	<260 USD	Not income	No	Yes
192	Meet recommendation	Woman	18-24 years	Secondary	Group II	Student	No	≥260 USD	≥104 USD	Yes	No
624	Meet recommendation	Woman	25-34 years	Secondary	Group II	Student	Yes	<260 USD	<104 USD	No	Yes
1432	Meet recommendation	Woman	45-54 years	Higher	Group II	White collar worker	Yes	<260 USD	<104 USD	No	No
1435	Meet recommendation	Woman	45-54 years	Higher	Group II	White collar worker	Yes	<260 USD	<104 USD	No	No
1438	Meet recommendation	Woman	45-54 years	Higher	Group II	White collar worker	Yes	<260 USD	<104 USD	No	No
1441	Meet recommendation	Woman	45-54 years	Higher	Group II	White collar worker	Yes	<260 USD	<104 USD	No	No
401	Meet recommendation	Woman	25-34 years	Secondary	Group II	Student	Yes	≥260 USD	≥104 USD	Yes	No
288	Meet recommendation	Woman	18-24 years	Primary	Group II	Unemployed	No	<260 USD	Not income	No	Yes
296	Meet recommendation	Woman	18-24 years	Primary	Group II	Unemployed	No	<260 USD	Not income	No	Yes
767	Meet recommendation	Woman	25-34 years	Secondary	Group II	White collar worker	Yes	≥260 USD	≥104 USD	Yes	No
1856	Meet recommendation	Woman	55-64 years	Secondary	Group II	White collar worker	Yes	≥260 USD	≥104 USD	No	Yes
1858	Meet recommendation	Woman	55-64 years	Secondary	Group II	White collar worker	Yes	≥260 USD	≥104 USD	No	Yes
1860	Meet recommendation	Woman	55-64 years	Secondary	Group II	White collar worker	Yes	≥260 USD	≥104 USD	No	Yes
1862	Meet recommendation	Woman	55-64 years	Secondary	Group II	White collar worker	Yes	≥260 USD	≥104 USD	No	Yes
1864	Meet recommendation	Woman	55-64 years	Secondary	Group II	White collar worker	Yes	≥260 USD	≥104 USD	No	Yes
1866	Meet recommendation	Woman	55-64 years	Secondary	Group II	White collar worker	Yes	≥260 USD	≥104 USD	No	Yes
1868	Meet recommendation	Woman	55-64 years	Secondary	Group II	White collar worker	Yes	≥260 USD	≥104 USD	No	Yes
1870	Meet recommendation	Woman	55-64 years	Secondary	Group II	White collar worker	Yes	≥260 USD	≥104 USD	No	Yes
1872	Meet recommendation	Woman	55-64 years	Secondary	Group II	White collar worker	Yes	≥260 USD	≥104 USD	No	Yes
2115	Meet recommendation	Woman	55-64 years	Secondary	Group II	White collar worker	Yes	≥260 USD	≥104 USD	Yes	No
2117	Meet recommendation	Woman	55-64 years	Secondary	Group II	White collar worker	Yes	≥260 USD	≥104 USD	Yes	No
2119	Meet recommendation	Woman	55-64 years	Secondary	Group II	White collar worker	Yes	≥260 USD	≥104 USD	Yes	No
2121	Meet recommendation	Woman	55-64 years	Secondary	Group II	White collar worker	Yes	≥260 USD	≥104 USD	Yes	No
2123	Meet recommendation	Woman	55-64 years	Secondary	Group II	White collar worker	Yes	≥260 USD	≥104 USD	Yes	No
2125	Meet recommendation	Woman	55-64 years	Secondary	Group II	White collar worker	Yes	≥260 USD	≥104 USD	Yes	No
2127	Meet recommendation	Woman	55-64 years	Secondary	Group II	White collar worker	Yes	≥260 USD	≥104 USD	Yes	No
2129	Meet recommendation	Woman	55-64 years	Secondary	Group II	White collar worker	Yes	≥260 USD	≥104 USD	Yes	No
2131	Meet recommendation	Woman	55-64 years	Secondary	Group II	White collar worker	Yes	≥260 USD	≥104 USD	Yes	No
529	Meet recommendation	Woman	25-34 years	Secondary	Group II	Student	Yes	≥260 USD	≥104 USD	Yes	Yes
969	Meet recommendation	Woman	35-44 years	Primary	Group II	Laborer	Yes	≥260 USD	≥104 USD	Yes	No
970	Meet recommendation	Woman	35-44 years	Primary	Group II	Laborer	Yes	≥260 USD	≥104 USD	Yes	No
971	Meet recommendation	Woman	35-44 years	Primary	Group II	Laborer	Yes	≥260 USD	≥104 USD	Yes	No
297	Meet recommendation	Woman	18-24 years	Primary	Group II	Laborer	Yes	≥260 USD	<104 USD	Yes	Yes
305	Meet recommendation	Woman	18-24 years	Higher	Group II	White collar worker	Yes	<260 USD	<104 USD	Yes	No
822	Meet recommendation	Woman	25-34 years	Primary	Group II	White collar worker	Yes	≥260 USD	≥104 USD	Yes	Yes
1748	Meet recommendation	Woman	45-54 years	Secondary	Group II	Unemployed	Yes	<260 USD	<104 USD	No	Yes
1751	Meet recommendation	Woman	45-54 years	Secondary	Group II	Unemployed	Yes	<260 USD	<104 USD	No	Yes
1754	Meet recommendation	Woman	45-54 years	Secondary	Group II	Unemployed	Yes	<260 USD	<104 USD	No	Yes
1757	Meet recommendation	Woman	45-54 years	Secondary	Group II	Unemployed	Yes	<260 USD	<104 USD	No	Yes
932	Meet recommendation	Woman	35-44 years	Primary	Group II	Laborer	Yes	<260 USD	<104 USD	No	Yes
935	Meet recommendation	Woman	35-44 years	Primary	Group II	Laborer	Yes	<260 USD	<104 USD	No	Yes
938	Meet recommendation	Woman	35-44 years	Primary	Group II	Laborer	Yes	<260 USD	<104 USD	No	Yes
941	Meet recommendation	Woman	35-44 years	Primary	Group II	Laborer	Yes	<260 USD	<104 USD	No	Yes
1499	Meet recommendation	Woman	45-54 years	Secondary	Group II	Unemployed	Yes	≥260 USD	≥104 USD	No	Yes
1501	Meet recommendation	Woman	45-54 years	Secondary	Group II	Unemployed	Yes	≥260 USD	≥104 USD	No	Yes
1503	Meet recommendation	Woman	45-54 years	Secondary	Group II	Unemployed	Yes	≥260 USD	≥104 USD	No	Yes
1505	Meet recommendation	Woman	45-54 years	Secondary	Group II	Unemployed	Yes	≥260 USD	≥104 USD	No	Yes
1901	Meet recommendation	Woman	55-64 years	Higher	Group II	White collar worker	Yes	≥260 USD	≥104 USD	No	Yes
1902	Meet recommendation	Woman	55-64 years	Higher	Group II	White collar worker	Yes	≥260 USD	≥104 USD	No	Yes
1903	Meet recommendation	Woman	55-64 years	Higher	Group II	White collar worker	Yes	≥260 USD	≥104 USD	No	Yes
1904	Meet recommendation	Woman	55-64 years	Higher	Group II	White collar worker	Yes	≥260 USD	≥104 USD	No	Yes
1905	Meet recommendation	Woman	55-64 years	Higher	Group II	White collar worker	Yes	≥260 USD	≥104 USD	No	Yes
1906	Meet recommendation	Woman	55-64 years	Higher	Group II	White collar worker	Yes	≥260 USD	≥104 USD	No	Yes
1907	Meet recommendation	Woman	55-64 years	Higher	Group II	White collar worker	Yes	≥260 USD	≥104 USD	No	Yes
1908	Meet recommendation	Woman	55-64 years	Higher	Group II	White collar worker	Yes	≥260 USD	≥104 USD	No	Yes
1909	Meet recommendation	Woman	55-64 years	Higher	Group II	White collar worker	Yes	≥260 USD	≥104 USD	No	Yes
1703	Meet recommendation	Woman	45-54 years	Secondary	Group II	Unemployed	No	≥260 USD	≥104 USD	No	Yes
1704	Meet recommendation	Woman	45-54 years	Primary	Group II	Unemployed	No	≥260 USD	≥104 USD	No	Yes
1705	Meet recommendation	Woman	45-54 years	Secondary	Group II	Unemployed	No	≥260 USD	≥104 USD	No	Yes
1706	Meet recommendation	Woman	45-54 years	Primary	Group II	Unemployed	No	≥260 USD	≥104 USD	No	Yes
1707	Meet recommendation	Woman	45-54 years	Secondary	Group II	Unemployed	No	≥260 USD	≥104 USD	No	Yes
1708	Meet recommendation	Woman	45-54 years	Primary	Group II	Unemployed	No	≥260 USD	≥104 USD	No	Yes
1709	Meet recommendation	Woman	45-54 years	Secondary	Group II	Unemployed	No	≥260 USD	≥104 USD	No	Yes
1710	Meet recommendation	Woman	45-54 years	Primary	Group II	Unemployed	No	≥260 USD	≥104 USD	No	Yes
228	Meet recommendation	Woman	18-24 years	Higher	Group II	Student	Yes	≥260 USD	≥104 USD	Yes	No
586	Meet recommendation	Woman	25-34 years	Secondary	Group II	Laborer	No	≥260 USD	<104 USD	Yes	No
593	Meet recommendation	Woman	25-34 years	Secondary	Group II	Laborer	No	≥260 USD	<104 USD	Yes	No
1768	Meet recommendation	Woman	55-64 years	Primary	Group II	Laborer	Yes	≥260 USD	<104 USD	No	Yes
1770	Meet recommendation	Woman	55-64 years	Primary	Group II	Laborer	Yes	≥260 USD	<104 USD	No	Yes
1772	Meet recommendation	Woman	55-64 years	Primary	Group II	Laborer	Yes	≥260 USD	<104 USD	No	Yes
1774	Meet recommendation	Woman	55-64 years	Primary	Group II	Laborer	Yes	≥260 USD	<104 USD	No	Yes
1776	Meet recommendation	Woman	55-64 years	Primary	Group II	Laborer	Yes	≥260 USD	<104 USD	No	Yes
1778	Meet recommendation	Woman	55-64 years	Primary	Group II	Laborer	Yes	≥260 USD	<104 USD	No	Yes
1780	Meet recommendation	Woman	55-64 years	Primary	Group II	Laborer	Yes	≥260 USD	<104 USD	No	Yes
1782	Meet recommendation	Woman	55-64 years	Primary	Group II	Laborer	Yes	≥260 USD	<104 USD	No	Yes
1784	Meet recommendation	Woman	55-64 years	Primary	Group II	Laborer	Yes	≥260 USD	<104 USD	No	Yes
1785	Meet recommendation	Woman	55-64 years	Primary	Group II	Laborer	Yes	≥260 USD	<104 USD	No	Yes
1786	Meet recommendation	Woman	55-64 years	Primary	Group II	Laborer	Yes	≥260 USD	<104 USD	No	Yes
233	Meet recommendation	Woman	18-24 years	Secondary	Group II	Student	No	≥260 USD	<104 USD	Yes	No
804	Meet recommendation	Woman	25-34 years	Secondary	Group II	White collar worker	Yes	≥260 USD	≥104 USD	No	Yes
1341	Meet recommendation	Woman	35-44 years	Secondary	Group II	Unemployed	No	<260 USD	<104 USD	No	Yes
1343	Meet recommendation	Woman	35-44 years	Secondary	Group II	Unemployed	No	<260 USD	<104 USD	No	Yes
1345	Meet recommendation	Woman	35-44 years	Secondary	Group II	Unemployed	No	<260 USD	<104 USD	No	Yes
1347	Meet recommendation	Woman	35-44 years	Secondary	Group II	Unemployed	No	<260 USD	<104 USD	No	Yes
204	Meet recommendation	Woman	18-24 years	Secondary	Group II	Student	Yes	<260 USD	<104 USD	No	Yes
1531	Meet recommendation	Woman	45-54 years	Secondary	Group II	Student	Yes	≥260 USD	≥104 USD	No	Yes
1532	Meet recommendation	Woman	45-54 years	Secondary	Group II	Student	Yes	≥260 USD	≥104 USD	No	Yes
1533	Meet recommendation	Woman	45-54 years	Secondary	Group II	Student	Yes	≥260 USD	≥104 USD	No	Yes
1534	Meet recommendation	Woman	45-54 years	Secondary	Group II	Student	Yes	≥260 USD	≥104 USD	No	Yes
218	Meet recommendation	Woman	18-24 years	Primary	Group II	Laborer	No	<260 USD	<104 USD	Yes	No
797	Meet recommendation	Woman	25-34 years	Secondary	Group II	Student	Yes	<260 USD	Not income	No	No
1314	Meet recommendation	Woman	35-44 years	Primary	Group II	Laborer	Yes	≥260 USD	≥104 USD	No	Yes
1317	Meet recommendation	Woman	35-44 years	Primary	Group II	Laborer	Yes	≥260 USD	≥104 USD	No	Yes
1320	Meet recommendation	Woman	35-44 years	Primary	Group II	Laborer	Yes	≥260 USD	≥104 USD	No	Yes
1322	Meet recommendation	Woman	35-44 years	Primary	Group II	Laborer	Yes	≥260 USD	≥104 USD	No	Yes
1324	Meet recommendation	Woman	35-44 years	Higher	Group II	White collar worker	Yes	≥260 USD	≥104 USD	Yes	Yes
1327	Meet recommendation	Woman	35-44 years	Higher	Group II	White collar worker	Yes	≥260 USD	≥104 USD	Yes	Yes
1330	Meet recommendation	Woman	35-44 years	Higher	Group II	White collar worker	Yes	≥260 USD	≥104 USD	Yes	Yes
1427	Meet recommendation	Woman	45-54 years	Secondary	Group II	Unemployed	No	<260 USD	<104 USD	No	No
1428	Meet recommendation	Woman	45-54 years	Secondary	Group II	Unemployed	No	<260 USD	<104 USD	No	No
1429	Meet recommendation	Woman	45-54 years	Secondary	Group II	Unemployed	No	<260 USD	<104 USD	No	No
1430	Meet recommendation	Woman	45-54 years	Secondary	Group II	Unemployed	No	<260 USD	<104 USD	No	No
1655	Meet recommendation	Woman	45-54 years	Higher	Group II	Businessman	Yes	≥260 USD	<104 USD	Yes	Yes
1657	Meet recommendation	Woman	45-54 years	Higher	Group II	Businessman	Yes	≥260 USD	<104 USD	Yes	Yes
1659	Meet recommendation	Woman	45-54 years	Higher	Group II	Businessman	Yes	≥260 USD	<104 USD	Yes	Yes
1661	Meet recommendation	Woman	45-54 years	Higher	Group II	Businessman	Yes	≥260 USD	<104 USD	Yes	Yes
1719	Meet recommendation	Woman	45-54 years	Higher	Group II	Unemployed	Yes	≥260 USD	≥104 USD	Yes	Yes
1720	Meet recommendation	Woman	45-54 years	Higher	Group II	Unemployed	Yes	≥260 USD	≥104 USD	Yes	Yes
1721	Meet recommendation	Woman	45-54 years	Higher	Group II	Unemployed	Yes	≥260 USD	≥104 USD	Yes	Yes
1722	Meet recommendation	Woman	45-54 years	Higher	Group II	Unemployed	Yes	≥260 USD	≥104 USD	Yes	Yes
1949	Meet recommendation	Woman	55-64 years	Secondary	Group II	Businessman	Yes	≥260 USD	<104 USD	No	Yes
1950	Meet recommendation	Woman	55-64 years	Secondary	Group II	Businessman	Yes	≥260 USD	<104 USD	No	Yes
1951	Meet recommendation	Woman	55-64 years	Secondary	Group II	Businessman	Yes	≥260 USD	<104 USD	No	Yes
1952	Meet recommendation	Woman	55-64 years	Secondary	Group II	Businessman	Yes	≥260 USD	<104 USD	No	Yes
1953	Meet recommendation	Woman	55-64 years	Secondary	Group II	Businessman	Yes	≥260 USD	<104 USD	No	Yes
1954	Meet recommendation	Woman	55-64 years	Secondary	Group II	Businessman	Yes	≥260 USD	<104 USD	No	Yes
1955	Meet recommendation	Woman	55-64 years	Secondary	Group II	Businessman	Yes	≥260 USD	<104 USD	No	Yes
1956	Meet recommendation	Woman	55-64 years	Secondary	Group II	Businessman	Yes	≥260 USD	<104 USD	No	Yes
1957	Meet recommendation	Woman	55-64 years	Secondary	Group II	Businessman	Yes	≥260 USD	<104 USD	No	Yes
1958	Meet recommendation	Woman	55-64 years	Secondary	Group II	Businessman	Yes	≥260 USD	<104 USD	No	Yes
1959	Meet recommendation	Woman	55-64 years	Secondary	Group II	Businessman	Yes	≥260 USD	<104 USD	No	Yes
1960	Meet recommendation	Woman	55-64 years	Secondary	Group II	Businessman	Yes	≥260 USD	<104 USD	No	Yes
1961	Meet recommendation	Woman	55-64 years	Secondary	Group II	Businessman	Yes	≥260 USD	<104 USD	No	Yes
1962	Meet recommendation	Woman	55-64 years	Secondary	Group II	Businessman	Yes	≥260 USD	<104 USD	No	Yes
1963	Meet recommendation	Woman	55-64 years	Secondary	Group II	Businessman	Yes	≥260 USD	<104 USD	No	Yes
1964	Meet recommendation	Woman	55-64 years	Secondary	Group II	Businessman	Yes	≥260 USD	<104 USD	No	Yes
1965	Meet recommendation	Woman	55-64 years	Secondary	Group II	Businessman	Yes	≥260 USD	<104 USD	No	Yes
1966	Meet recommendation	Woman	55-64 years	Secondary	Group II	Businessman	Yes	≥260 USD	<104 USD	No	Yes
1967	Meet recommendation	Woman	55-64 years	Secondary	Group II	Businessman	Yes	≥260 USD	<104 USD	No	Yes
1968	Meet recommendation	Woman	55-64 years	Secondary	Group II	Businessman	Yes	≥260 USD	<104 USD	No	Yes
3	Meet recommendation	Woman	18-24 years	Primary	Group II	Student	No	≥260 USD	≥104 USD	Yes	No
252	Meet recommendation	Woman	18-24 years	Primary	Group II	Laborer	Yes	≥260 USD	≥104 USD	Yes	No
582	Meet recommendation	Woman	25-34 years	Higher	Group II	Businessman	Yes	≥260 USD	≥104 USD	No	No
848	Meet recommendation	Woman	25-34 years	Primary	Group II	White collar worker	Yes	≥260 USD	<104 USD	Yes	No
870	Meet recommendation	Woman	25-34 years	Secondary	Group II	Student	No	≥260 USD	≥104 USD	Yes	No
1284	Meet recommendation	Woman	35-44 years	Higher	Group II	Unemployed	Yes	≥260 USD	≥104 USD	Yes	No
1287	Meet recommendation	Woman	35-44 years	Higher	Group II	Unemployed	Yes	≥260 USD	≥104 USD	Yes	No
1290	Meet recommendation	Woman	35-44 years	Higher	Group II	Unemployed	Yes	≥260 USD	≥104 USD	Yes	No
1293	Meet recommendation	Woman	35-44 years	Higher	Group II	Unemployed	Yes	≥260 USD	≥104 USD	Yes	No
1038	Meet recommendation	Woman	35-44 years	Higher	Group II	White collar worker	Yes	≥260 USD	≥104 USD	No	No
1042	Meet recommendation	Woman	35-44 years	Higher	Group II	White collar worker	Yes	≥260 USD	≥104 USD	No	No
1046	Meet recommendation	Woman	35-44 years	Higher	Group II	White collar worker	Yes	≥260 USD	≥104 USD	No	No
51	Meet recommendation	Woman	18-24 years	Primary	Group II	Laborer	No	<260 USD	<104 USD	No	No
428	Meet recommendation	Woman	25-34 years	Secondary	Group II	Unemployed	No	<260 USD	<104 USD	No	Yes
435	Meet recommendation	Woman	25-34 years	Secondary	Group II	Unemployed	No	<260 USD	<104 USD	No	Yes
657	Meet recommendation	Woman	25-34 years	Higher	Group II	White collar worker	Yes	≥260 USD	<104 USD	No	No
898	Meet recommendation	Woman	25-34 years	Higher	Group II	White collar worker	Yes	≥260 USD	≥104 USD	No	No
999	Meet recommendation	Woman	35-44 years	Secondary	Group II	Laborer	Yes	≥260 USD	≥104 USD	No	Yes
1001	Meet recommendation	Woman	35-44 years	Secondary	Group II	Laborer	Yes	≥260 USD	≥104 USD	No	Yes
1003	Meet recommendation	Woman	35-44 years	Secondary	Group II	Laborer	Yes	≥260 USD	≥104 USD	No	Yes
1004	Meet recommendation	Woman	35-44 years	Secondary	Group II	Laborer	Yes	≥260 USD	≥104 USD	No	Yes
1469	Meet recommendation	Woman	45-54 years	Higher	Group II	White collar worker	Yes	<260 USD	Not income	No	Yes
1472	Meet recommendation	Woman	45-54 years	Higher	Group II	White collar worker	Yes	<260 USD	Not income	No	Yes
1475	Meet recommendation	Woman	45-54 years	Higher	Group II	White collar worker	Yes	<260 USD	Not income	No	Yes
1478	Meet recommendation	Woman	45-54 years	Higher	Group II	White collar worker	Yes	<260 USD	Not income	No	Yes
1656	Meet recommendation	Woman	45-54 years	Higher	Group II	Businessman	Yes	≥260 USD	<104 USD	Yes	Yes
1658	Meet recommendation	Woman	45-54 years	Higher	Group II	Businessman	Yes	≥260 USD	<104 USD	Yes	Yes
1660	Meet recommendation	Woman	45-54 years	Higher	Group II	Businessman	Yes	≥260 USD	<104 USD	Yes	Yes
1662	Meet recommendation	Woman	45-54 years	Higher	Group II	Businessman	Yes	≥260 USD	<104 USD	Yes	Yes
2074	Meet recommendation	Woman	55-64 years	Higher	Group II	Businessman	Yes	≥260 USD	≥104 USD	Yes	No
2075	Meet recommendation	Woman	55-64 years	Higher	Group II	Businessman	Yes	≥260 USD	≥104 USD	Yes	No
2076	Meet recommendation	Woman	55-64 years	Higher	Group II	Businessman	Yes	≥260 USD	≥104 USD	Yes	No
2077	Meet recommendation	Woman	55-64 years	Higher	Group II	Businessman	Yes	≥260 USD	≥104 USD	Yes	No
2078	Meet recommendation	Woman	55-64 years	Higher	Group II	Businessman	Yes	≥260 USD	≥104 USD	Yes	No
2079	Meet recommendation	Woman	55-64 years	Higher	Group II	Businessman	Yes	≥260 USD	≥104 USD	Yes	No
2080	Meet recommendation	Woman	55-64 years	Higher	Group II	Businessman	Yes	≥260 USD	≥104 USD	Yes	No
2081	Meet recommendation	Woman	55-64 years	Higher	Group II	Businessman	Yes	≥260 USD	≥104 USD	Yes	No
2082	Meet recommendation	Woman	55-64 years	Higher	Group II	Businessman	Yes	≥260 USD	≥104 USD	Yes	No
2083	Meet recommendation	Woman	55-64 years	Higher	Group II	Businessman	Yes	≥260 USD	≥104 USD	Yes	No
2084	Meet recommendation	Woman	55-64 years	Higher	Group II	Businessman	Yes	≥260 USD	≥104 USD	Yes	No
2085	Meet recommendation	Woman	55-64 years	Higher	Group II	Businessman	Yes	≥260 USD	≥104 USD	Yes	No
2086	Meet recommendation	Woman	55-64 years	Higher	Group II	Businessman	Yes	≥260 USD	≥104 USD	Yes	No
2087	Meet recommendation	Woman	55-64 years	Higher	Group II	Businessman	Yes	≥260 USD	≥104 USD	Yes	No
2088	Meet recommendation	Woman	55-64 years	Higher	Group II	Businessman	Yes	≥260 USD	≥104 USD	Yes	No
2089	Meet recommendation	Woman	55-64 years	Higher	Group II	Businessman	Yes	≥260 USD	≥104 USD	Yes	No
2090	Meet recommendation	Woman	55-64 years	Higher	Group II	Businessman	Yes	≥260 USD	≥104 USD	Yes	No
2091	Meet recommendation	Woman	55-64 years	Higher	Group II	Businessman	Yes	≥260 USD	≥104 USD	Yes	No
2092	Meet recommendation	Woman	55-64 years	Higher	Group II	Businessman	Yes	≥260 USD	≥104 USD	Yes	No
2093	Meet recommendation	Woman	55-64 years	Higher	Group II	Businessman	Yes	≥260 USD	≥104 USD	Yes	No
583	Meet recommendation	Woman	25-34 years	Higher	Group II	Businessman	Yes	≥260 USD	≥104 USD	No	No
337	Meet recommendation	Woman	25-34 years	Primary	Group II	Laborer	Yes	≥260 USD	<104 USD	No	No
560	Meet recommendation	Woman	25-34 years	Higher	Group II	White collar worker	Yes	≥260 USD	<104 USD	Yes	No
613	Meet recommendation	Woman	25-34 years	Secondary	Group II	Student	Yes	<260 USD	<104 USD	No	Yes
723	Meet recommendation	Woman	25-34 years	Secondary	Group II	Student	Yes	≥260 USD	<104 USD	No	No
1724	Meet recommendation	Woman	45-54 years	Primary	Group II	Unemployed	No	<260 USD	<104 USD	No	Yes
1726	Meet recommendation	Woman	45-54 years	Primary	Group II	Unemployed	No	<260 USD	<104 USD	No	Yes
1728	Meet recommendation	Woman	45-54 years	Primary	Group II	Unemployed	No	<260 USD	<104 USD	No	Yes
1730	Meet recommendation	Woman	45-54 years	Primary	Group II	Unemployed	No	<260 USD	<104 USD	No	Yes
27	Meet recommendation	Woman	18-24 years	Secondary	Group II	Student	Yes	≥260 USD	≥104 USD	No	Yes
635	Meet recommendation	Woman	25-34 years	Secondary	Group II	Unemployed	Yes	<260 USD	<104 USD	No	No
729	Meet recommendation	Woman	25-34 years	Secondary	Group II	Student	Yes	≥260 USD	<104 USD	Yes	Yes
278	Meet recommendation	Woman	18-24 years	Higher	Group II	Student	Yes	<260 USD	<104 USD	No	Yes
1069	Meet recommendation	Woman	35-44 years	Secondary	Group II	Laborer	Yes	<260 USD	<104 USD	No	Yes
1071	Meet recommendation	Woman	35-44 years	Secondary	Group II	Laborer	Yes	<260 USD	<104 USD	No	Yes
1073	Meet recommendation	Woman	35-44 years	Secondary	Group II	Laborer	Yes	<260 USD	<104 USD	No	Yes
1075	Meet recommendation	Woman	35-44 years	Secondary	Group II	Laborer	Yes	<260 USD	<104 USD	No	Yes
1667	Meet recommendation	Woman	45-54 years	Primary	Group II	Laborer	Yes	≥260 USD	<104 USD	No	Yes
1668	Meet recommendation	Woman	45-54 years	Primary	Group II	Laborer	Yes	≥260 USD	<104 USD	No	Yes
1669	Meet recommendation	Woman	45-54 years	Primary	Group II	Laborer	Yes	≥260 USD	<104 USD	No	Yes
1670	Meet recommendation	Woman	45-54 years	Primary	Group II	Laborer	Yes	≥260 USD	<104 USD	No	Yes
591	Meet recommendation	Woman	25-34 years	Secondary	Group II	Laborer	Yes	<260 USD	<104 USD	No	Yes
1342	Meet recommendation	Woman	35-44 years	Primary	Group II	Unemployed	No	<260 USD	<104 USD	No	Yes
1344	Meet recommendation	Woman	35-44 years	Primary	Group II	Unemployed	No	<260 USD	<104 USD	No	Yes
1346	Meet recommendation	Woman	35-44 years	Primary	Group II	Unemployed	No	<260 USD	<104 USD	No	Yes
1348	Meet recommendation	Woman	35-44 years	Primary	Group II	Unemployed	No	<260 USD	<104 USD	No	Yes
734	Meet recommendation	Woman	25-34 years	Secondary	Group II	Student	No	≥260 USD	≥104 USD	Yes	Yes
1400	Meet recommendation	Woman	45-54 years	Secondary	Group II	Businessman	Yes	<260 USD	Not income	No	Yes
1403	Meet recommendation	Woman	45-54 years	Secondary	Group II	Businessman	Yes	<260 USD	Not income	No	Yes
1406	Meet recommendation	Woman	45-54 years	Secondary	Group II	Businessman	Yes	<260 USD	Not income	No	Yes
1409	Meet recommendation	Woman	45-54 years	Secondary	Group II	Businessman	Yes	<260 USD	Not income	No	Yes
244	Meet recommendation	Woman	18-24 years	Primary	Group II	Unemployed	No	≥260 USD	<104 USD	No	Yes
246	Meet recommendation	Woman	18-24 years	Primary	Group II	Unemployed	No	≥260 USD	<104 USD	No	Yes
285	Meet recommendation	Woman	18-24 years	Higher	Group II	Unemployed	No	<260 USD	<104 USD	No	Yes
293	Meet recommendation	Woman	18-24 years	Higher	Group II	Unemployed	No	<260 USD	<104 USD	No	Yes
422	Meet recommendation	Woman	25-34 years	Secondary	Group II	Unemployed	No	<260 USD	Not income	No	Yes
423	Meet recommendation	Woman	25-34 years	Primary	Group II	Unemployed	No	≥260 USD	<104 USD	No	Yes
429	Meet recommendation	Woman	25-34 years	Secondary	Group II	Unemployed	No	<260 USD	<104 USD	No	Yes
430	Meet recommendation	Woman	25-34 years	Primary	Group II	Unemployed	No	≥260 USD	<104 USD	No	Yes
437	Meet recommendation	Woman	25-34 years	Secondary	Group II	Unemployed	No	<260 USD	Not income	No	Yes
521	Meet recommendation	Woman	25-34 years	Secondary	Group II	White collar worker	Yes	<260 USD	<104 USD	No	No
589	Meet recommendation	Woman	25-34 years	Secondary	Group II	Laborer	Yes	≥260 USD	<104 USD	No	No
693	Meet recommendation	Woman	25-34 years	Primary	Group II	Laborer	Yes	≥260 USD	<104 USD	Yes	Yes
749	Meet recommendation	Woman	25-34 years	Secondary	Group II	White collar worker	Yes	≥260 USD	<104 USD	Yes	Yes
765	Meet recommendation	Woman	25-34 years	Secondary	Group II	White collar worker	Yes	<260 USD	Not income	No	No
775	Meet recommendation	Woman	25-34 years	Secondary	Group II	White collar worker	Yes	<260 USD	Not income	No	No
1016	Meet recommendation	Woman	35-44 years	Secondary	Group II	Businessman	Yes	≥260 USD	Not income	No	Yes
1019	Meet recommendation	Woman	35-44 years	Secondary	Group II	Businessman	Yes	≥260 USD	Not income	No	Yes
1022	Meet recommendation	Woman	35-44 years	Secondary	Group II	Businessman	Yes	≥260 USD	Not income	No	Yes
1095	Meet recommendation	Woman	35-44 years	Higher	Group II	White collar worker	Yes	<260 USD	<104 USD	No	No
1096	Meet recommendation	Woman	35-44 years	Higher	Group II	White collar worker	Yes	<260 USD	<104 USD	No	No
1097	Meet recommendation	Woman	35-44 years	Higher	Group II	White collar worker	Yes	<260 USD	<104 USD	No	No
1098	Meet recommendation	Woman	35-44 years	Higher	Group II	White collar worker	Yes	<260 USD	<104 USD	No	No
1103	Meet recommendation	Woman	35-44 years	Primary	Group II	Laborer	Yes	≥260 USD	<104 USD	No	Yes
1108	Meet recommendation	Woman	35-44 years	Primary	Group II	Laborer	Yes	≥260 USD	<104 USD	No	Yes
1113	Meet recommendation	Woman	35-44 years	Primary	Group II	Laborer	Yes	≥260 USD	<104 USD	No	Yes
1115	Meet recommendation	Woman	35-44 years	Primary	Group II	Laborer	Yes	≥260 USD	<104 USD	No	Yes
1117	Meet recommendation	Woman	35-44 years	Higher	Group II	White collar worker	Yes	≥260 USD	≥104 USD	Yes	Yes
1125	Meet recommendation	Woman	35-44 years	Higher	Group II	White collar worker	Yes	≥260 USD	≥104 USD	Yes	Yes
1133	Meet recommendation	Woman	35-44 years	Higher	Group II	White collar worker	Yes	≥260 USD	≥104 USD	Yes	Yes
1256	Meet recommendation	Woman	35-44 years	Primary	Group II	Laborer	Yes	<260 USD	<104 USD	No	No
1260	Meet recommendation	Woman	35-44 years	Primary	Group II	Laborer	Yes	<260 USD	<104 USD	No	No
1264	Meet recommendation	Woman	35-44 years	Primary	Group II	Laborer	Yes	<260 USD	<104 USD	No	No
1265	Meet recommendation	Woman	35-44 years	Primary	Group II	Laborer	Yes	<260 USD	<104 USD	No	No
1357	Meet recommendation	Woman	35-44 years	Secondary	Group II	White collar worker	Yes	≥260 USD	≥104 USD	Yes	Yes
1358	Meet recommendation	Woman	35-44 years	Secondary	Group II	White collar worker	Yes	≥260 USD	≥104 USD	Yes	Yes
1359	Meet recommendation	Woman	35-44 years	Secondary	Group II	White collar worker	Yes	≥260 USD	≥104 USD	Yes	Yes
1360	Meet recommendation	Woman	35-44 years	Secondary	Group II	White collar worker	Yes	≥260 USD	≥104 USD	Yes	Yes
1395	Meet recommendation	Woman	45-54 years	Secondary	Group II	White collar worker	Yes	≥260 USD	≥104 USD	No	Yes
1396	Meet recommendation	Woman	45-54 years	Secondary	Group II	White collar worker	Yes	≥260 USD	≥104 USD	No	Yes
1397	Meet recommendation	Woman	45-54 years	Secondary	Group II	White collar worker	Yes	≥260 USD	≥104 USD	No	Yes
1398	Meet recommendation	Woman	45-54 years	Secondary	Group II	White collar worker	Yes	≥260 USD	≥104 USD	No	Yes
1691	Meet recommendation	Woman	45-54 years	Higher	Group II	White collar worker	Yes	≥260 USD	≥104 USD	Yes	Yes
1692	Meet recommendation	Woman	45-54 years	Higher	Group II	White collar worker	Yes	≥260 USD	≥104 USD	Yes	Yes
1693	Meet recommendation	Woman	45-54 years	Higher	Group II	White collar worker	Yes	≥260 USD	≥104 USD	Yes	Yes
1694	Meet recommendation	Woman	45-54 years	Higher	Group II	White collar worker	Yes	≥260 USD	≥104 USD	Yes	Yes
1747	Meet recommendation	Woman	45-54 years	Primary	Group II	Unemployed	Yes	≥260 USD	≥104 USD	Yes	No
1750	Meet recommendation	Woman	45-54 years	Primary	Group II	Unemployed	Yes	≥260 USD	≥104 USD	Yes	No
1753	Meet recommendation	Woman	45-54 years	Primary	Group II	Unemployed	Yes	≥260 USD	≥104 USD	Yes	No
1756	Meet recommendation	Woman	45-54 years	Primary	Group II	Unemployed	Yes	≥260 USD	≥104 USD	Yes	No
2047	Meet recommendation	Woman	55-64 years	Primary	Group II	Laborer	Yes	≥260 USD	<104 USD	No	No
2048	Meet recommendation	Woman	55-64 years	Primary	Group II	Laborer	Yes	≥260 USD	<104 USD	No	No
2049	Meet recommendation	Woman	55-64 years	Primary	Group II	Laborer	Yes	≥260 USD	<104 USD	No	No
2050	Meet recommendation	Woman	55-64 years	Primary	Group II	Laborer	Yes	≥260 USD	<104 USD	No	No
2051	Meet recommendation	Woman	55-64 years	Primary	Group II	Laborer	Yes	≥260 USD	<104 USD	No	No
2052	Meet recommendation	Woman	55-64 years	Primary	Group II	Laborer	Yes	≥260 USD	<104 USD	No	No
2053	Meet recommendation	Woman	55-64 years	Primary	Group II	Laborer	Yes	≥260 USD	<104 USD	No	No
2054	Meet recommendation	Woman	55-64 years	Primary	Group II	Laborer	Yes	≥260 USD	<104 USD	No	No
2055	Meet recommendation	Woman	55-64 years	Primary	Group II	Laborer	Yes	≥260 USD	<104 USD	No	No
2217	Meet recommendation	Woman	55-64 years	Secondary	Group II	Unemployed	Yes	<260 USD	<104 USD	No	Yes
2218	Meet recommendation	Woman	55-64 years	Secondary	Group II	Unemployed	Yes	<260 USD	<104 USD	No	Yes
2219	Meet recommendation	Woman	55-64 years	Secondary	Group II	Unemployed	Yes	<260 USD	<104 USD	No	Yes
2220	Meet recommendation	Woman	55-64 years	Secondary	Group II	Unemployed	Yes	<260 USD	<104 USD	No	Yes
2221	Meet recommendation	Woman	55-64 years	Secondary	Group II	Unemployed	Yes	<260 USD	<104 USD	No	Yes
2222	Meet recommendation	Woman	55-64 years	Secondary	Group II	Unemployed	Yes	<260 USD	<104 USD	No	Yes
2223	Meet recommendation	Woman	55-64 years	Secondary	Group II	Unemployed	Yes	<260 USD	<104 USD	No	Yes
2224	Meet recommendation	Woman	55-64 years	Secondary	Group II	Unemployed	Yes	<260 USD	<104 USD	No	Yes
2225	Meet recommendation	Woman	55-64 years	Secondary	Group II	Unemployed	Yes	<260 USD	<104 USD	No	Yes
2226	Meet recommendation	Woman	55-64 years	Secondary	Group II	Unemployed	Yes	<260 USD	<104 USD	No	Yes
2227	Meet recommendation	Woman	55-64 years	Secondary	Group II	Unemployed	Yes	<260 USD	<104 USD	No	Yes
221	Meet recommendation	Woman	18-24 years	Primary	Group II	Laborer	No	<260 USD	<104 USD	Yes	Yes
304	Meet recommendation	Woman	18-24 years	Primary	Group II	White collar worker	Yes	≥260 USD	≥104 USD	No	Yes
390	Meet recommendation	Woman	25-34 years	Secondary	Group II	Student	Yes	≥260 USD	<104 USD	Yes	Yes
410	Meet recommendation	Woman	25-34 years	Secondary	Group II	Student	Yes	≥260 USD	<104 USD	Yes	Yes
481	Meet recommendation	Woman	25-34 years	Secondary	Group II	Student	Yes	≥260 USD	<104 USD	Yes	Yes
499	Meet recommendation	Woman	25-34 years	Secondary	Group II	Student	Yes	≥260 USD	<104 USD	Yes	Yes
522	Meet recommendation	Woman	25-34 years	Higher	Group II	White collar worker	Yes	≥260 USD	≥104 USD	Yes	No
536	Meet recommendation	Woman	25-34 years	Primary	Group II	Laborer	Yes	<260 USD	<104 USD	Yes	No
682	Meet recommendation	Woman	25-34 years	Primary	Group II	Unemployed	Yes	<260 USD	<104 USD	Yes	No
933	Meet recommendation	Woman	35-44 years	Primary	Group II	Laborer	Yes	≥260 USD	<104 USD	No	Yes
936	Meet recommendation	Woman	35-44 years	Primary	Group II	Laborer	Yes	≥260 USD	<104 USD	No	Yes
939	Meet recommendation	Woman	35-44 years	Primary	Group II	Laborer	Yes	≥260 USD	<104 USD	No	Yes
942	Meet recommendation	Woman	35-44 years	Primary	Group II	Laborer	Yes	≥260 USD	<104 USD	No	Yes
1053	Meet recommendation	Woman	35-44 years	Primary	Group II	Laborer	Yes	<260 USD	<104 USD	No	Yes
1054	Meet recommendation	Woman	35-44 years	Primary	Group II	Laborer	Yes	<260 USD	<104 USD	No	Yes
1055	Meet recommendation	Woman	35-44 years	Primary	Group II	Laborer	Yes	<260 USD	<104 USD	No	Yes
1056	Meet recommendation	Woman	35-44 years	Primary	Group II	Laborer	Yes	<260 USD	<104 USD	No	Yes
1145	Meet recommendation	Woman	35-44 years	Secondary	Group II	Businessman	Yes	≥260 USD	≥104 USD	Yes	No
1146	Meet recommendation	Woman	35-44 years	Secondary	Group II	Businessman	Yes	<260 USD	<104 USD	No	No
1152	Meet recommendation	Woman	35-44 years	Secondary	Group II	Businessman	Yes	≥260 USD	≥104 USD	Yes	No
1159	Meet recommendation	Woman	35-44 years	Secondary	Group II	Businessman	Yes	≥260 USD	≥104 USD	Yes	No
1160	Meet recommendation	Woman	35-44 years	Secondary	Group II	Businessman	Yes	<260 USD	<104 USD	No	No
1166	Meet recommendation	Woman	35-44 years	Secondary	Group II	Businessman	Yes	≥260 USD	≥104 USD	Yes	No
1173	Meet recommendation	Woman	35-44 years	Secondary	Group II	Businessman	Yes	≥260 USD	≥104 USD	Yes	No
1174	Meet recommendation	Woman	35-44 years	Secondary	Group II	Businessman	Yes	<260 USD	<104 USD	No	No
1180	Meet recommendation	Woman	35-44 years	Secondary	Group II	Businessman	Yes	≥260 USD	≥104 USD	Yes	No
1186	Meet recommendation	Woman	35-44 years	Secondary	Group II	Businessman	Yes	<260 USD	<104 USD	No	No
1192	Meet recommendation	Woman	35-44 years	Secondary	Group II	Businessman	Yes	≥260 USD	≥104 USD	Yes	No
403	Meet recommendation	Woman	25-34 years	Higher	Group II	Student	No	<260 USD	<104 USD	Yes	No
1353	Meet recommendation	Woman	35-44 years	Primary	Group II	Laborer	Yes	≥260 USD	<104 USD	No	Yes
1354	Meet recommendation	Woman	35-44 years	Primary	Group II	Laborer	Yes	≥260 USD	<104 USD	No	Yes
1355	Meet recommendation	Woman	35-44 years	Primary	Group II	Laborer	Yes	≥260 USD	<104 USD	No	Yes
1356	Meet recommendation	Woman	35-44 years	Primary	Group II	Laborer	Yes	≥260 USD	<104 USD	No	Yes
205	Meet recommendation	Woman	18-24 years	Primary	Group II	Student	Yes	<260 USD	<104 USD	No	No
600	Meet recommendation	Woman	25-34 years	Higher	Group II	White collar worker	Yes	≥260 USD	≥104 USD	Yes	No
1153	Meet recommendation	Woman	35-44 years	Secondary	Group II	Businessman	Yes	<260 USD	<104 USD	No	No
1167	Meet recommendation	Woman	35-44 years	Secondary	Group II	Businessman	Yes	<260 USD	<104 USD	No	No
1181	Meet recommendation	Woman	35-44 years	Secondary	Group II	Businessman	Yes	<260 USD	<104 USD	No	No
1193	Meet recommendation	Woman	35-44 years	Secondary	Group II	Businessman	Yes	<260 USD	<104 USD	No	No
1198	Meet recommendation	Woman	35-44 years	Secondary	Group II	Businessman	Yes	<260 USD	<104 USD	No	No
1796	Meet recommendation	Woman	55-64 years	Secondary	Group II	Unemployed	No	<260 USD	Not income	No	No
1797	Meet recommendation	Woman	55-64 years	Secondary	Group II	Unemployed	No	<260 USD	Not income	No	No
1798	Meet recommendation	Woman	55-64 years	Secondary	Group II	Unemployed	No	<260 USD	Not income	No	No
1799	Meet recommendation	Woman	55-64 years	Secondary	Group II	Unemployed	No	<260 USD	Not income	No	No
1800	Meet recommendation	Woman	55-64 years	Secondary	Group II	Unemployed	No	<260 USD	Not income	No	No
1801	Meet recommendation	Woman	55-64 years	Secondary	Group II	Unemployed	No	<260 USD	Not income	No	No
1802	Meet recommendation	Woman	55-64 years	Secondary	Group II	Unemployed	No	<260 USD	Not income	No	No
1803	Meet recommendation	Woman	55-64 years	Secondary	Group II	Unemployed	No	<260 USD	Not income	No	No
1804	Meet recommendation	Woman	55-64 years	Secondary	Group II	Unemployed	No	<260 USD	Not income	No	No
637	Meet recommendation	Woman	25-34 years	Secondary	Group II	Unemployed	No	<260 USD	Not income	No	Yes
647	Meet recommendation	Woman	25-34 years	Secondary	Group II	Student	No	<260 USD	<104 USD	Yes	No
805	Meet recommendation	Woman	25-34 years	Secondary	Group II	Student	Yes	≥260 USD	≥104 USD	Yes	No
1267	Meet recommendation	Woman	35-44 years	Secondary	Group II	White collar worker	Yes	<260 USD	<104 USD	No	Yes
1272	Meet recommendation	Woman	35-44 years	Secondary	Group II	White collar worker	Yes	<260 USD	<104 USD	No	Yes
1277	Meet recommendation	Woman	35-44 years	Secondary	Group II	White collar worker	Yes	<260 USD	<104 USD	No	Yes
1283	Meet recommendation	Woman	35-44 years	Primary	Group II	Unemployed	Yes	<260 USD	<104 USD	Yes	No
1285	Meet recommendation	Woman	35-44 years	Primary	Group II	Unemployed	No	<260 USD	<104 USD	No	Yes
1286	Meet recommendation	Woman	35-44 years	Primary	Group II	Unemployed	Yes	<260 USD	<104 USD	Yes	No
1288	Meet recommendation	Woman	35-44 years	Primary	Group II	Unemployed	No	<260 USD	<104 USD	No	Yes
1289	Meet recommendation	Woman	35-44 years	Primary	Group II	Unemployed	Yes	<260 USD	<104 USD	Yes	No
1291	Meet recommendation	Woman	35-44 years	Primary	Group II	Unemployed	No	<260 USD	<104 USD	No	Yes
1292	Meet recommendation	Woman	35-44 years	Primary	Group II	Unemployed	Yes	<260 USD	<104 USD	Yes	No
1294	Meet recommendation	Woman	35-44 years	Primary	Group II	Unemployed	No	<260 USD	<104 USD	No	Yes
1675	Meet recommendation	Woman	45-54 years	Secondary	Group II	Businessman	Yes	<260 USD	<104 USD	No	Yes
1677	Meet recommendation	Woman	45-54 years	Secondary	Group II	Businessman	Yes	<260 USD	<104 USD	No	Yes
1679	Meet recommendation	Woman	45-54 years	Secondary	Group II	Businessman	Yes	<260 USD	<104 USD	No	Yes
1681	Meet recommendation	Woman	45-54 years	Secondary	Group II	Businessman	Yes	<260 USD	<104 USD	No	Yes
363	Meet recommendation	Woman	25-34 years	Primary	Group II	White collar worker	Yes	≥260 USD	≥104 USD	No	No
370	Meet recommendation	Woman	25-34 years	Secondary	Group II	White collar worker	Yes	≥260 USD	≥104 USD	Yes	No
527	Meet recommendation	Woman	25-34 years	Secondary	Group II	Student	No	≥260 USD	≥104 USD	Yes	No
610	Meet recommendation	Woman	25-34 years	Secondary	Group II	Student	Yes	≥260 USD	≥104 USD	Yes	No
1443	Meet recommendation	Woman	45-54 years	Secondary	Group II	Businessman	Yes	≥260 USD	≥104 USD	Yes	No
1444	Meet recommendation	Woman	45-54 years	Secondary	Group II	Businessman	Yes	≥260 USD	≥104 USD	Yes	No
1445	Meet recommendation	Woman	45-54 years	Secondary	Group II	Businessman	Yes	≥260 USD	≥104 USD	Yes	No
1446	Meet recommendation	Woman	45-54 years	Secondary	Group II	Businessman	Yes	≥260 USD	≥104 USD	Yes	No
1447	Meet recommendation	Woman	45-54 years	Secondary	Group II	Businessman	Yes	≥260 USD	≥104 USD	Yes	No
1448	Meet recommendation	Woman	45-54 years	Secondary	Group II	Businessman	Yes	≥260 USD	≥104 USD	Yes	No
1449	Meet recommendation	Woman	45-54 years	Secondary	Group II	Businessman	Yes	≥260 USD	≥104 USD	Yes	No
1450	Meet recommendation	Woman	45-54 years	Secondary	Group II	Businessman	Yes	≥260 USD	≥104 USD	Yes	No
1467	Meet recommendation	Woman	45-54 years	Higher	Group II	White collar worker	Yes	≥260 USD	≥104 USD	No	Yes
1470	Meet recommendation	Woman	45-54 years	Higher	Group II	White collar worker	Yes	≥260 USD	≥104 USD	No	Yes
1473	Meet recommendation	Woman	45-54 years	Higher	Group II	White collar worker	Yes	≥260 USD	≥104 USD	No	Yes
1476	Meet recommendation	Woman	45-54 years	Higher	Group II	White collar worker	Yes	≥260 USD	≥104 USD	No	Yes
1540	Meet recommendation	Woman	45-54 years	Higher	Group II	White collar worker	Yes	≥260 USD	≥104 USD	No	No
1543	Meet recommendation	Woman	45-54 years	Higher	Group II	White collar worker	Yes	≥260 USD	≥104 USD	No	No
1546	Meet recommendation	Woman	45-54 years	Higher	Group II	White collar worker	Yes	≥260 USD	≥104 USD	No	No
1549	Meet recommendation	Woman	45-54 years	Higher	Group II	White collar worker	Yes	≥260 USD	≥104 USD	No	No
1874	Meet recommendation	Woman	55-64 years	Secondary	Group II	Laborer	Yes	≥260 USD	≥104 USD	Yes	No
1875	Meet recommendation	Woman	55-64 years	Secondary	Group II	Laborer	Yes	≥260 USD	≥104 USD	Yes	No
1876	Meet recommendation	Woman	55-64 years	Secondary	Group II	Laborer	Yes	≥260 USD	≥104 USD	Yes	No
1877	Meet recommendation	Woman	55-64 years	Secondary	Group II	Laborer	Yes	≥260 USD	≥104 USD	Yes	No
1878	Meet recommendation	Woman	55-64 years	Secondary	Group II	Laborer	Yes	≥260 USD	≥104 USD	Yes	No
1879	Meet recommendation	Woman	55-64 years	Secondary	Group II	Laborer	Yes	≥260 USD	≥104 USD	Yes	No
1880	Meet recommendation	Woman	55-64 years	Secondary	Group II	Laborer	Yes	≥260 USD	≥104 USD	Yes	No
1881	Meet recommendation	Woman	55-64 years	Secondary	Group II	Laborer	Yes	≥260 USD	≥104 USD	Yes	No
1882	Meet recommendation	Woman	55-64 years	Secondary	Group II	Laborer	Yes	≥260 USD	≥104 USD	Yes	No
518	Meet recommendation	Woman	25-34 years	Secondary	Group II	Laborer	Yes	≥260 USD	≥104 USD	Yes	No
708	Meet recommendation	Woman	25-34 years	Higher	Group II	White collar worker	Yes	≥260 USD	≥104 USD	No	Yes
116	Meet recommendation	Woman	18-24 years	Secondary	Group II	Student	Yes	<260 USD	<104 USD	No	No
365	Meet recommendation	Woman	25-34 years	Secondary	Group II	White collar worker	Yes	≥260 USD	≥104 USD	No	No
713	Meet recommendation	Woman	25-34 years	Secondary	Group II	White collar worker	Yes	≥260 USD	≥104 USD	Yes	Yes
505	Meet recommendation	Woman	25-34 years	Secondary	Group II	Unemployed	Yes	≥260 USD	≥104 USD	Yes	No
639	Meet recommendation	Woman	25-34 years	Secondary	Group II	White collar worker	Yes	≥260 USD	≥104 USD	No	No
279	Meet recommendation	Woman	18-24 years	Secondary	Group II	Student	No	<260 USD	<104 USD	No	No
331	Meet recommendation	Woman	25-34 years	Secondary	Group II	Unemployed	Yes	<260 USD	<104 USD	No	No
581	Meet recommendation	Woman	25-34 years	Primary	Group II	White collar worker	Yes	≥260 USD	<104 USD	Yes	Yes
46	Meet recommendation	Woman	18-24 years	Primary	Group II	Unemployed	No	≥260 USD	<104 USD	No	No
751	Meet recommendation	Woman	25-34 years	Primary	Group II	Laborer	Yes	≥260 USD	<104 USD	Yes	No
599	Meet recommendation	Woman	25-34 years	Primary	Group II	White collar worker	Yes	<260 USD	<104 USD	No	No
1032	Meet recommendation	Woman	35-44 years	Secondary	Group II	Laborer	Yes	<260 USD	<104 USD	No	Yes
1033	Meet recommendation	Woman	35-44 years	Secondary	Group II	Laborer	Yes	<260 USD	<104 USD	No	Yes
1034	Meet recommendation	Woman	35-44 years	Secondary	Group II	Laborer	Yes	<260 USD	<104 USD	No	Yes
1035	Meet recommendation	Woman	35-44 years	Secondary	Group II	Laborer	Yes	<260 USD	<104 USD	No	Yes
1401	Meet recommendation	Woman	45-54 years	Secondary	Group II	Businessman	Yes	<260 USD	Not income	No	Yes
1404	Meet recommendation	Woman	45-54 years	Secondary	Group II	Businessman	Yes	<260 USD	Not income	No	Yes
1407	Meet recommendation	Woman	45-54 years	Secondary	Group II	Businessman	Yes	<260 USD	Not income	No	Yes
1410	Meet recommendation	Woman	45-54 years	Secondary	Group II	Businessman	Yes	<260 USD	Not income	No	Yes
1521	Meet recommendation	Woman	45-54 years	Higher	Group II	White collar worker	Yes	<260 USD	<104 USD	No	Yes
1524	Meet recommendation	Woman	45-54 years	Higher	Group II	White collar worker	Yes	<260 USD	<104 USD	No	Yes
1527	Meet recommendation	Woman	45-54 years	Higher	Group II	White collar worker	Yes	<260 USD	<104 USD	No	Yes
1530	Meet recommendation	Woman	45-54 years	Higher	Group II	White collar worker	Yes	<260 USD	<104 USD	No	Yes
265	Meet recommendation	Woman	18-24 years	Secondary	Group II	Student	No	<260 USD	<104 USD	No	No
558	Meet recommendation	Woman	25-34 years	Primary	Group II	White collar worker	Yes	≥260 USD	≥104 USD	Yes	No
674	Meet recommendation	Woman	25-34 years	Secondary	Group II	Student	Yes	≥260 USD	<104 USD	Yes	Yes
1118	Meet recommendation	Woman	35-44 years	Higher	Group II	White collar worker	Yes	≥260 USD	≥104 USD	Yes	No
1123	Meet recommendation	Woman	35-44 years	Higher	Group II	White collar worker	Yes	≥260 USD	<104 USD	Yes	Yes
1126	Meet recommendation	Woman	35-44 years	Higher	Group II	White collar worker	Yes	≥260 USD	≥104 USD	Yes	No
1131	Meet recommendation	Woman	35-44 years	Higher	Group II	White collar worker	Yes	≥260 USD	<104 USD	Yes	Yes
1134	Meet recommendation	Woman	35-44 years	Higher	Group II	White collar worker	Yes	≥260 USD	≥104 USD	Yes	No
1139	Meet recommendation	Woman	35-44 years	Higher	Group II	White collar worker	Yes	≥260 USD	<104 USD	Yes	Yes
1143	Meet recommendation	Woman	35-44 years	Higher	Group II	White collar worker	Yes	≥260 USD	<104 USD	Yes	Yes
1222	Meet recommendation	Woman	35-44 years	Primary	Group II	Laborer	Yes	<260 USD	<104 USD	No	No
1224	Meet recommendation	Woman	35-44 years	Primary	Group II	Laborer	Yes	<260 USD	<104 USD	No	No
1226	Meet recommendation	Woman	35-44 years	Primary	Group II	Laborer	Yes	<260 USD	<104 USD	No	No
1227	Meet recommendation	Woman	35-44 years	Primary	Group II	Laborer	Yes	<260 USD	<104 USD	No	No
1989	Meet recommendation	Woman	55-64 years	Higher	Group II	White collar worker	Yes	≥260 USD	≥104 USD	Yes	No
1992	Meet recommendation	Woman	55-64 years	Higher	Group II	White collar worker	Yes	≥260 USD	≥104 USD	Yes	No
1995	Meet recommendation	Woman	55-64 years	Higher	Group II	White collar worker	Yes	≥260 USD	≥104 USD	Yes	No
1998	Meet recommendation	Woman	55-64 years	Higher	Group II	White collar worker	Yes	≥260 USD	≥104 USD	Yes	No
2001	Meet recommendation	Woman	55-64 years	Higher	Group II	White collar worker	Yes	≥260 USD	≥104 USD	Yes	No
2004	Meet recommendation	Woman	55-64 years	Higher	Group II	White collar worker	Yes	≥260 USD	≥104 USD	Yes	No
2007	Meet recommendation	Woman	55-64 years	Higher	Group II	White collar worker	Yes	≥260 USD	≥104 USD	Yes	No
2010	Meet recommendation	Woman	55-64 years	Higher	Group II	White collar worker	Yes	≥260 USD	≥104 USD	Yes	No
2013	Meet recommendation	Woman	55-64 years	Higher	Group II	White collar worker	Yes	≥260 USD	≥104 USD	Yes	No
272	Meet recommendation	Woman	18-24 years	Secondary	Group II	Student	Yes	≥260 USD	≥104 USD	Yes	No
455	Meet recommendation	Woman	25-34 years	Higher	Group II	Laborer	Yes	<260 USD	<104 USD	No	Yes
685	Meet recommendation	Woman	25-34 years	Primary	Group II	Unemployed	No	≥260 USD	<104 USD	No	No
727	Meet recommendation	Woman	25-34 years	Secondary	Group II	Student	Yes	≥260 USD	≥104 USD	Yes	No
1018	Meet recommendation	Woman	35-44 years	Secondary	Group II	Businessman	Yes	<260 USD	≥104 USD	Yes	Yes
1021	Meet recommendation	Woman	35-44 years	Secondary	Group II	Businessman	Yes	<260 USD	≥104 USD	Yes	Yes
1024	Meet recommendation	Woman	35-44 years	Secondary	Group II	Businessman	Yes	<260 USD	≥104 USD	Yes	Yes
1026	Meet recommendation	Woman	35-44 years	Secondary	Group II	Businessman	Yes	<260 USD	≥104 USD	Yes	Yes
1027	Meet recommendation	Woman	35-44 years	Secondary	Group II	Businessman	Yes	<260 USD	≥104 USD	Yes	Yes
2285	Meet recommendation	Woman	55-64 years	Primary	Group II	Unemployed	No	≥260 USD	<104 USD	No	Yes
2287	Meet recommendation	Woman	55-64 years	Primary	Group II	Unemployed	No	≥260 USD	<104 USD	No	Yes
2289	Meet recommendation	Woman	55-64 years	Primary	Group II	Unemployed	No	≥260 USD	<104 USD	No	Yes
2291	Meet recommendation	Woman	55-64 years	Primary	Group II	Unemployed	No	≥260 USD	<104 USD	No	Yes
2293	Meet recommendation	Woman	55-64 years	Primary	Group II	Unemployed	No	≥260 USD	<104 USD	No	Yes
2295	Meet recommendation	Woman	55-64 years	Primary	Group II	Unemployed	No	≥260 USD	<104 USD	No	Yes
2297	Meet recommendation	Woman	55-64 years	Primary	Group II	Unemployed	No	≥260 USD	<104 USD	No	Yes
2299	Meet recommendation	Woman	55-64 years	Primary	Group II	Unemployed	No	≥260 USD	<104 USD	No	Yes
2301	Meet recommendation	Woman	55-64 years	Primary	Group II	Unemployed	No	≥260 USD	<104 USD	No	Yes
2302	Meet recommendation	Woman	55-64 years	Primary	Group II	Unemployed	No	≥260 USD	<104 USD	No	Yes
2303	Meet recommendation	Woman	55-64 years	Primary	Group II	Unemployed	No	≥260 USD	<104 USD	No	Yes
283	Meet recommendation	Woman	18-24 years	Secondary	Group II	Unemployed	Yes	≥260 USD	≥104 USD	Yes	No
741	Meet recommendation	Woman	25-34 years	Secondary	Group II	Unemployed	No	<260 USD	<104 USD	No	Yes
773	Meet recommendation	Woman	25-34 years	Higher	Group II	White collar worker	Yes	≥260 USD	≥104 USD	Yes	No
893	Meet recommendation	Woman	25-34 years	Primary	Group II	Laborer	Yes	≥260 USD	<104 USD	Yes	Yes
1241	Meet recommendation	Woman	35-44 years	Primary	Group II	White collar worker	Yes	≥260 USD	≥104 USD	Yes	No
1245	Meet recommendation	Woman	35-44 years	Primary	Group II	White collar worker	Yes	≥260 USD	≥104 USD	Yes	No
1249	Meet recommendation	Woman	35-44 years	Primary	Group II	White collar worker	Yes	≥260 USD	≥104 USD	Yes	No
1251	Meet recommendation	Woman	35-44 years	Primary	Group II	White collar worker	Yes	≥260 USD	≥104 USD	Yes	No
480	Meet recommendation	Woman	25-34 years	Secondary	Group II	Student	Yes	≥260 USD	≥104 USD	Yes	No
498	Meet recommendation	Woman	25-34 years	Secondary	Group II	Student	Yes	≥260 USD	≥104 USD	Yes	No
636	Meet recommendation	Woman	25-34 years	Secondary	Group II	Unemployed	No	<260 USD	Not income	No	Yes
282	Meet recommendation	Woman	18-24 years	Higher	Group II	Unemployed	Yes	≥260 USD	<104 USD	Yes	No
449	Meet recommendation	Woman	25-34 years	Primary	Group II	Laborer	Yes	≥260 USD	<104 USD	Yes	No
458	Meet recommendation	Woman	25-34 years	Primary	Group II	Laborer	Yes	≥260 USD	<104 USD	Yes	No
525	Meet recommendation	Woman	25-34 years	Secondary	Group II	Businessman	Yes	≥260 USD	≥104 USD	Yes	No
854	Meet recommendation	Woman	25-34 years	Primary	Group II	Laborer	Yes	≥260 USD	<104 USD	Yes	Yes
1017	Meet recommendation	Woman	35-44 years	Secondary	Group II	Businessman	Yes	<260 USD	≥104 USD	Yes	Yes
1020	Meet recommendation	Woman	35-44 years	Secondary	Group II	Businessman	Yes	<260 USD	≥104 USD	Yes	Yes
1023	Meet recommendation	Woman	35-44 years	Secondary	Group II	Businessman	Yes	<260 USD	≥104 USD	Yes	Yes
1025	Meet recommendation	Woman	35-44 years	Secondary	Group II	Businessman	Yes	<260 USD	≥104 USD	Yes	Yes
1676	Meet recommendation	Woman	45-54 years	Secondary	Group II	Businessman	Yes	<260 USD	≥104 USD	No	Yes
1678	Meet recommendation	Woman	45-54 years	Secondary	Group II	Businessman	Yes	<260 USD	≥104 USD	No	Yes
1680	Meet recommendation	Woman	45-54 years	Secondary	Group II	Businessman	Yes	<260 USD	≥104 USD	No	Yes
1682	Meet recommendation	Woman	45-54 years	Secondary	Group II	Businessman	Yes	<260 USD	≥104 USD	No	Yes
2284	Meet recommendation	Woman	55-64 years	Primary	Group II	Unemployed	No	≥260 USD	<104 USD	Yes	Yes
2286	Meet recommendation	Woman	55-64 years	Primary	Group II	Unemployed	No	≥260 USD	<104 USD	Yes	Yes
2288	Meet recommendation	Woman	55-64 years	Primary	Group II	Unemployed	No	≥260 USD	<104 USD	Yes	Yes
2290	Meet recommendation	Woman	55-64 years	Primary	Group II	Unemployed	No	≥260 USD	<104 USD	Yes	Yes
2292	Meet recommendation	Woman	55-64 years	Primary	Group II	Unemployed	No	≥260 USD	<104 USD	Yes	Yes
2294	Meet recommendation	Woman	55-64 years	Primary	Group II	Unemployed	No	≥260 USD	<104 USD	Yes	Yes
2296	Meet recommendation	Woman	55-64 years	Primary	Group II	Unemployed	No	≥260 USD	<104 USD	Yes	Yes
2298	Meet recommendation	Woman	55-64 years	Primary	Group II	Unemployed	No	≥260 USD	<104 USD	Yes	Yes
2300	Meet recommendation	Woman	55-64 years	Primary	Group II	Unemployed	No	≥260 USD	<104 USD	Yes	Yes
60	Meet recommendation	Woman	18-24 years	Secondary	Group II	Student	Yes	<260 USD	<104 USD	No	No
664	Meet recommendation	Woman	25-34 years	Primary	Group II	Businessman	Yes	≥260 USD	≥104 USD	Yes	No
783	Meet recommendation	Woman	25-34 years	Secondary	Group II	Student	No	≥260 USD	<104 USD	Yes	No
1080	Meet recommendation	Woman	35-44 years	Higher	Group II	White collar worker	Yes	<260 USD	<104 USD	No	No
1085	Meet recommendation	Woman	35-44 years	Higher	Group II	White collar worker	Yes	<260 USD	<104 USD	No	No
1090	Meet recommendation	Woman	35-44 years	Higher	Group II	White collar worker	Yes	<260 USD	<104 USD	No	No
1093	Meet recommendation	Woman	35-44 years	Higher	Group II	White collar worker	Yes	<260 USD	<104 USD	No	No
1228	Meet recommendation	Woman	35-44 years	Secondary	Group II	White collar worker	Yes	≥260 USD	<104 USD	Yes	No
1231	Meet recommendation	Woman	35-44 years	Secondary	Group II	White collar worker	Yes	≥260 USD	<104 USD	Yes	No
1234	Meet recommendation	Woman	35-44 years	Secondary	Group II	White collar worker	Yes	≥260 USD	<104 USD	Yes	No
1253	Meet recommendation	Woman	35-44 years	Primary	Group II	Laborer	Yes	≥260 USD	<104 USD	Yes	No
1255	Meet recommendation	Woman	35-44 years	Primary	Group II	Laborer	Yes	<260 USD	Not income	No	Yes
1257	Meet recommendation	Woman	35-44 years	Primary	Group II	Laborer	Yes	≥260 USD	<104 USD	Yes	No
1259	Meet recommendation	Woman	35-44 years	Primary	Group II	Laborer	Yes	<260 USD	Not income	No	Yes
1261	Meet recommendation	Woman	35-44 years	Primary	Group II	Laborer	Yes	≥260 USD	<104 USD	Yes	No
1263	Meet recommendation	Woman	35-44 years	Primary	Group II	Laborer	Yes	<260 USD	Not income	No	Yes
1371	Meet recommendation	Woman	45-54 years	Primary	Group II	Laborer	Yes	<260 USD	<104 USD	No	No
1372	Meet recommendation	Woman	45-54 years	Primary	Group II	Laborer	Yes	<260 USD	<104 USD	No	No
1373	Meet recommendation	Woman	45-54 years	Primary	Group II	Laborer	Yes	<260 USD	<104 USD	No	No
1374	Meet recommendation	Woman	45-54 years	Primary	Group II	Laborer	Yes	<260 USD	<104 USD	No	No
1581	Meet recommendation	Woman	45-54 years	Higher	Group II	White collar worker	Yes	≥260 USD	Not income	Yes	Yes
1584	Meet recommendation	Woman	45-54 years	Higher	Group II	White collar worker	Yes	≥260 USD	Not income	Yes	Yes
1587	Meet recommendation	Woman	45-54 years	Higher	Group II	White collar worker	Yes	≥260 USD	Not income	Yes	Yes
1590	Meet recommendation	Woman	45-54 years	Higher	Group II	White collar worker	Yes	≥260 USD	Not income	Yes	Yes
1735	Meet recommendation	Woman	45-54 years	Higher	Group II	White collar worker	Yes	≥260 USD	≥104 USD	Yes	No
1737	Meet recommendation	Woman	45-54 years	Higher	Group II	White collar worker	Yes	≥260 USD	≥104 USD	Yes	No
1739	Meet recommendation	Woman	45-54 years	Higher	Group II	White collar worker	Yes	≥260 USD	≥104 USD	Yes	No
1741	Meet recommendation	Woman	45-54 years	Higher	Group II	White collar worker	Yes	≥260 USD	≥104 USD	Yes	No
2248	Meet recommendation	Woman	55-64 years	Higher	Group II	White collar worker	Yes	≥260 USD	≥104 USD	Yes	Yes
2249	Meet recommendation	Woman	55-64 years	Higher	Group II	White collar worker	Yes	≥260 USD	≥104 USD	Yes	Yes
2250	Meet recommendation	Woman	55-64 years	Higher	Group II	White collar worker	Yes	≥260 USD	≥104 USD	Yes	Yes
2251	Meet recommendation	Woman	55-64 years	Higher	Group II	White collar worker	Yes	≥260 USD	≥104 USD	Yes	Yes
2252	Meet recommendation	Woman	55-64 years	Higher	Group II	White collar worker	Yes	≥260 USD	≥104 USD	Yes	Yes
2253	Meet recommendation	Woman	55-64 years	Higher	Group II	White collar worker	Yes	≥260 USD	≥104 USD	Yes	Yes
2254	Meet recommendation	Woman	55-64 years	Higher	Group II	White collar worker	Yes	≥260 USD	≥104 USD	Yes	Yes
2255	Meet recommendation	Woman	55-64 years	Higher	Group II	White collar worker	Yes	≥260 USD	≥104 USD	Yes	Yes
2256	Meet recommendation	Woman	55-64 years	Higher	Group II	White collar worker	Yes	≥260 USD	≥104 USD	Yes	Yes
991	Meet recommendation	Woman	35-44 years	Primary	Group II	Laborer	Yes	≥260 USD	≥104 USD	Yes	No
992	Meet recommendation	Woman	35-44 years	Primary	Group II	Laborer	Yes	≥260 USD	≥104 USD	Yes	No
993	Meet recommendation	Woman	35-44 years	Primary	Group II	Laborer	Yes	≥260 USD	≥104 USD	Yes	No
576	Meet recommendation	Woman	25-34 years	Secondary	Group II	Student	Yes	≥260 USD	<104 USD	Yes	No
1787	Meet recommendation	Woman	55-64 years	Secondary	Group II	White collar worker	Yes	≥260 USD	<104 USD	No	No
1788	Meet recommendation	Woman	55-64 years	Secondary	Group II	White collar worker	Yes	≥260 USD	<104 USD	No	No
1789	Meet recommendation	Woman	55-64 years	Secondary	Group II	White collar worker	Yes	≥260 USD	<104 USD	No	No
1790	Meet recommendation	Woman	55-64 years	Secondary	Group II	White collar worker	Yes	≥260 USD	<104 USD	No	No
1791	Meet recommendation	Woman	55-64 years	Secondary	Group II	White collar worker	Yes	≥260 USD	<104 USD	No	No
1792	Meet recommendation	Woman	55-64 years	Secondary	Group II	White collar worker	Yes	≥260 USD	<104 USD	No	No
1793	Meet recommendation	Woman	55-64 years	Secondary	Group II	White collar worker	Yes	≥260 USD	<104 USD	No	No
1794	Meet recommendation	Woman	55-64 years	Secondary	Group II	White collar worker	Yes	≥260 USD	<104 USD	No	No
1795	Meet recommendation	Woman	55-64 years	Secondary	Group II	White collar worker	Yes	≥260 USD	<104 USD	No	No
1364	Meet recommendation	Woman	35-44 years	Secondary	Group II	White collar worker	Yes	≥260 USD	≥104 USD	Yes	Yes
1365	Meet recommendation	Woman	35-44 years	Secondary	Group II	White collar worker	Yes	≥260 USD	≥104 USD	Yes	Yes
1366	Meet recommendation	Woman	35-44 years	Secondary	Group II	White collar worker	Yes	≥260 USD	≥104 USD	Yes	Yes
1367	Meet recommendation	Woman	35-44 years	Secondary	Group II	White collar worker	Yes	≥260 USD	≥104 USD	Yes	Yes
1491	Meet recommendation	Woman	45-54 years	Secondary	Group II	Businessman	Yes	≥260 USD	≥104 USD	Yes	Yes
1492	Meet recommendation	Woman	45-54 years	Secondary	Group II	Businessman	Yes	≥260 USD	≥104 USD	Yes	Yes
1493	Meet recommendation	Woman	45-54 years	Secondary	Group II	Businessman	Yes	≥260 USD	≥104 USD	Yes	Yes
1494	Meet recommendation	Woman	45-54 years	Secondary	Group II	Businessman	Yes	≥260 USD	≥104 USD	Yes	Yes
1495	Meet recommendation	Woman	45-54 years	Secondary	Group II	Businessman	Yes	≥260 USD	≥104 USD	Yes	Yes
1496	Meet recommendation	Woman	45-54 years	Secondary	Group II	Businessman	Yes	≥260 USD	≥104 USD	Yes	Yes
1497	Meet recommendation	Woman	45-54 years	Secondary	Group II	Businessman	Yes	≥260 USD	≥104 USD	Yes	Yes
1498	Meet recommendation	Woman	45-54 years	Secondary	Group II	Businessman	Yes	≥260 USD	≥104 USD	Yes	Yes
29	Meet recommendation	Woman	18-24 years	Secondary	Group II	Student	Yes	<260 USD	Not income	No	No
973	Meet recommendation	Woman	35-44 years	Higher	Group II	White collar worker	Yes	≥260 USD	<104 USD	Yes	No
978	Meet recommendation	Woman	35-44 years	Higher	Group II	White collar worker	Yes	≥260 USD	<104 USD	Yes	No
983	Meet recommendation	Woman	35-44 years	Higher	Group II	White collar worker	Yes	≥260 USD	<104 USD	Yes	No
987	Meet recommendation	Woman	35-44 years	Higher	Group II	White collar worker	Yes	≥260 USD	<104 USD	Yes	No
2065	Meet recommendation	Woman	55-64 years	Secondary	Group II	White collar worker	Yes	≥260 USD	<104 USD	No	No
2066	Meet recommendation	Woman	55-64 years	Secondary	Group II	White collar worker	Yes	≥260 USD	<104 USD	No	No
2067	Meet recommendation	Woman	55-64 years	Secondary	Group II	White collar worker	Yes	≥260 USD	<104 USD	No	No
2068	Meet recommendation	Woman	55-64 years	Secondary	Group II	White collar worker	Yes	≥260 USD	<104 USD	No	No
2069	Meet recommendation	Woman	55-64 years	Secondary	Group II	White collar worker	Yes	≥260 USD	<104 USD	No	No
2070	Meet recommendation	Woman	55-64 years	Secondary	Group II	White collar worker	Yes	≥260 USD	<104 USD	No	No
2071	Meet recommendation	Woman	55-64 years	Secondary	Group II	White collar worker	Yes	≥260 USD	<104 USD	No	No
2072	Meet recommendation	Woman	55-64 years	Secondary	Group II	White collar worker	Yes	≥260 USD	<104 USD	No	No
2073	Meet recommendation	Woman	55-64 years	Secondary	Group II	White collar worker	Yes	≥260 USD	<104 USD	No	No
896	Meet recommendation	Woman	25-34 years	Primary	Group II	Laborer	Yes	≥260 USD	≥104 USD	Yes	Yes
1296	Meet recommendation	Woman	35-44 years	Higher	Group II	White collar worker	Yes	≥260 USD	≥104 USD	No	Yes
1298	Meet recommendation	Woman	35-44 years	Higher	Group II	White collar worker	Yes	≥260 USD	≥104 USD	No	Yes
1300	Meet recommendation	Woman	35-44 years	Higher	Group II	White collar worker	Yes	≥260 USD	≥104 USD	No	Yes
1619	Meet recommendation	Woman	45-54 years	Secondary	Group II	White collar worker	Yes	≥260 USD	<104 USD	No	No
1621	Meet recommendation	Woman	45-54 years	Secondary	Group II	White collar worker	Yes	≥260 USD	<104 USD	No	No
1623	Meet recommendation	Woman	45-54 years	Secondary	Group II	White collar worker	Yes	≥260 USD	<104 USD	No	No
1625	Meet recommendation	Woman	45-54 years	Secondary	Group II	White collar worker	Yes	≥260 USD	<104 USD	No	No
1507	Meet recommendation	Woman	45-54 years	Primary	Group II	Unemployed	No	<260 USD	<104 USD	No	Yes
1508	Meet recommendation	Woman	45-54 years	Primary	Group II	Unemployed	No	<260 USD	<104 USD	No	Yes
1509	Meet recommendation	Woman	45-54 years	Primary	Group II	Unemployed	No	<260 USD	<104 USD	No	Yes
1510	Meet recommendation	Woman	45-54 years	Primary	Group II	Unemployed	No	<260 USD	<104 USD	No	Yes
1511	Meet recommendation	Woman	45-54 years	Primary	Group II	Unemployed	No	<260 USD	<104 USD	No	Yes
1512	Meet recommendation	Woman	45-54 years	Primary	Group II	Unemployed	No	<260 USD	<104 USD	No	Yes
1513	Meet recommendation	Woman	45-54 years	Primary	Group II	Unemployed	No	<260 USD	<104 USD	No	Yes
1514	Meet recommendation	Woman	45-54 years	Primary	Group II	Unemployed	No	<260 USD	<104 USD	No	Yes
1541	Meet recommendation	Woman	45-54 years	Higher	Group II	White collar worker	Yes	≥260 USD	≥104 USD	No	No
1544	Meet recommendation	Woman	45-54 years	Higher	Group II	White collar worker	Yes	≥260 USD	≥104 USD	No	No
1547	Meet recommendation	Woman	45-54 years	Higher	Group II	White collar worker	Yes	≥260 USD	≥104 USD	No	No
1550	Meet recommendation	Woman	45-54 years	Higher	Group II	White collar worker	Yes	≥260 USD	≥104 USD	No	No
117	Meet recommendation	Woman	18-24 years	Secondary	Group II	Student	No	<260 USD	<104 USD	No	No
554	Meet recommendation	Woman	25-34 years	Secondary	Group II	White collar worker	Yes	≥260 USD	<104 USD	No	Yes
975	Meet recommendation	Woman	35-44 years	Secondary	Group II	White collar worker	Yes	≥260 USD	≥104 USD	Yes	Yes
980	Meet recommendation	Woman	35-44 years	Secondary	Group II	White collar worker	Yes	≥260 USD	≥104 USD	Yes	Yes
985	Meet recommendation	Woman	35-44 years	Secondary	Group II	White collar worker	Yes	≥260 USD	≥104 USD	Yes	Yes
989	Meet recommendation	Woman	35-44 years	Secondary	Group II	White collar worker	Yes	≥260 USD	≥104 USD	Yes	Yes
1270	Meet recommendation	Woman	35-44 years	Higher	Group II	White collar worker	Yes	≥260 USD	≥104 USD	No	No
1275	Meet recommendation	Woman	35-44 years	Higher	Group II	White collar worker	Yes	≥260 USD	≥104 USD	No	No
1280	Meet recommendation	Woman	35-44 years	Higher	Group II	White collar worker	Yes	≥260 USD	≥104 USD	No	No
1282	Meet recommendation	Woman	35-44 years	Higher	Group II	White collar worker	Yes	≥260 USD	≥104 USD	No	No
601	Meet recommendation	Woman	25-34 years	Higher	Group II	White collar worker	Yes	≥260 USD	≥104 USD	No	Yes
1551	Meet recommendation	Woman	45-54 years	Primary	Group II	Businessman	Yes	≥260 USD	<104 USD	Yes	Yes
1552	Meet recommendation	Woman	45-54 years	Primary	Group II	Businessman	Yes	≥260 USD	<104 USD	Yes	Yes
1553	Meet recommendation	Woman	45-54 years	Primary	Group II	Businessman	Yes	≥260 USD	<104 USD	Yes	Yes
1554	Meet recommendation	Woman	45-54 years	Primary	Group II	Businessman	Yes	≥260 USD	<104 USD	Yes	Yes
1555	Meet recommendation	Woman	45-54 years	Primary	Group II	Businessman	Yes	≥260 USD	<104 USD	Yes	Yes
1556	Meet recommendation	Woman	45-54 years	Primary	Group II	Businessman	Yes	≥260 USD	<104 USD	Yes	Yes
1557	Meet recommendation	Woman	45-54 years	Primary	Group II	Businessman	Yes	≥260 USD	<104 USD	Yes	Yes
1558	Meet recommendation	Woman	45-54 years	Primary	Group II	Businessman	Yes	≥260 USD	<104 USD	Yes	Yes
704	Meet recommendation	Woman	25-34 years	Higher	Group II	White collar worker	Yes	≥260 USD	<104 USD	Yes	No
829	Meet recommendation	Woman	25-34 years	Secondary	Group II	Student	No	<260 USD	<104 USD	No	No
2145	Meet recommendation	Woman	55-64 years	Secondary	Group II	White collar worker	Yes	≥260 USD	≥104 USD	No	Yes
2149	Meet recommendation	Woman	55-64 years	Secondary	Group II	White collar worker	Yes	≥260 USD	≥104 USD	No	Yes
2153	Meet recommendation	Woman	55-64 years	Secondary	Group II	White collar worker	Yes	≥260 USD	≥104 USD	No	Yes
2157	Meet recommendation	Woman	55-64 years	Secondary	Group II	White collar worker	Yes	≥260 USD	≥104 USD	No	Yes
2161	Meet recommendation	Woman	55-64 years	Secondary	Group II	White collar worker	Yes	≥260 USD	≥104 USD	No	Yes
2165	Meet recommendation	Woman	55-64 years	Secondary	Group II	White collar worker	Yes	≥260 USD	≥104 USD	No	Yes
2169	Meet recommendation	Woman	55-64 years	Secondary	Group II	White collar worker	Yes	≥260 USD	≥104 USD	No	Yes
2173	Meet recommendation	Woman	55-64 years	Secondary	Group II	White collar worker	Yes	≥260 USD	≥104 USD	No	Yes
2177	Meet recommendation	Woman	55-64 years	Secondary	Group II	White collar worker	Yes	≥260 USD	≥104 USD	No	Yes
198	Meet recommendation	Woman	18-24 years	Secondary	Group II	Unemployed	Yes	≥260 USD	<104 USD	No	Yes
222	Meet recommendation	Woman	18-24 years	Secondary	Group II	White collar worker	Yes	≥260 USD	<104 USD	Yes	Yes
259	Meet recommendation	Woman	18-24 years	Higher	Group II	White collar worker	Yes	<260 USD	<104 USD	No	No
277	Meet recommendation	Woman	18-24 years	Secondary	Group II	Student	Yes	≥260 USD	<104 USD	No	Yes
1349	Meet recommendation	Woman	35-44 years	Higher	Group II	White collar worker	Yes	≥260 USD	≥104 USD	Yes	Yes
1350	Meet recommendation	Woman	35-44 years	Higher	Group II	White collar worker	Yes	≥260 USD	≥104 USD	Yes	Yes
1351	Meet recommendation	Woman	35-44 years	Higher	Group II	White collar worker	Yes	≥260 USD	≥104 USD	Yes	Yes
1352	Meet recommendation	Woman	35-44 years	Higher	Group II	White collar worker	Yes	≥260 USD	≥104 USD	Yes	Yes
620	Meet recommendation	Woman	25-34 years	Secondary	Group II	Student	No	≥260 USD	<104 USD	Yes	No
631	Meet recommendation	Woman	25-34 years	Secondary	Group II	Student	No	<260 USD	<104 USD	Yes	No
803	Meet recommendation	Woman	25-34 years	Higher	Group II	White collar worker	Yes	≥260 USD	≥104 USD	Yes	No
656	Meet recommendation	Woman	25-34 years	Higher	Group II	White collar worker	Yes	≥260 USD	≥104 USD	Yes	Yes
1119	Meet recommendation	Woman	35-44 years	Primary	Group II	White collar worker	Yes	<260 USD	<104 USD	No	No
1127	Meet recommendation	Woman	35-44 years	Primary	Group II	White collar worker	Yes	<260 USD	<104 USD	No	No
1135	Meet recommendation	Woman	35-44 years	Primary	Group II	White collar worker	Yes	<260 USD	<104 USD	No	No
1595	Meet recommendation	Woman	45-54 years	Primary	Group II	Laborer	Yes	≥260 USD	≥104 USD	Yes	Yes
1597	Meet recommendation	Woman	45-54 years	Primary	Group II	Laborer	Yes	≥260 USD	≥104 USD	Yes	Yes
1599	Meet recommendation	Woman	45-54 years	Primary	Group II	Laborer	Yes	≥260 USD	≥104 USD	Yes	Yes
1601	Meet recommendation	Woman	45-54 years	Primary	Group II	Laborer	Yes	≥260 USD	≥104 USD	Yes	Yes
470	Meet recommendation	Woman	25-34 years	Primary	Group II	Businessman	Yes	≥260 USD	≥104 USD	Yes	No
472	Meet recommendation	Woman	25-34 years	Primary	Group II	Businessman	Yes	≥260 USD	≥104 USD	Yes	No
763	Meet recommendation	Woman	25-34 years	Primary	Group II	Laborer	Yes	≥260 USD	≥104 USD	Yes	Yes
774	Meet recommendation	Woman	25-34 years	Primary	Group II	White collar worker	Yes	≥260 USD	≥104 USD	No	Yes
1368	Meet recommendation	Woman	35-44 years	Secondary	Group II	White collar worker	Yes	<260 USD	Not income	No	Yes
1369	Meet recommendation	Woman	35-44 years	Secondary	Group II	White collar worker	Yes	<260 USD	Not income	No	Yes
1370	Meet recommendation	Woman	35-44 years	Secondary	Group II	White collar worker	Yes	<260 USD	Not income	No	Yes
1535	Meet recommendation	Woman	45-54 years	Secondary	Group II	Unemployed	Yes	<260 USD	<104 USD	No	No
1536	Meet recommendation	Woman	45-54 years	Secondary	Group II	Unemployed	Yes	<260 USD	<104 USD	No	No
1537	Meet recommendation	Woman	45-54 years	Secondary	Group II	Unemployed	Yes	<260 USD	<104 USD	No	No
1538	Meet recommendation	Woman	45-54 years	Secondary	Group II	Unemployed	Yes	<260 USD	<104 USD	No	No
1683	Meet recommendation	Woman	45-54 years	Primary	Group II	Unemployed	Yes	≥260 USD	≥104 USD	Yes	Yes
1684	Meet recommendation	Woman	45-54 years	Primary	Group II	Unemployed	Yes	≥260 USD	≥104 USD	Yes	Yes
1685	Meet recommendation	Woman	45-54 years	Primary	Group II	Unemployed	Yes	≥260 USD	≥104 USD	Yes	Yes
1686	Meet recommendation	Woman	45-54 years	Primary	Group II	Unemployed	Yes	≥260 USD	≥104 USD	Yes	Yes
1100	Meet recommendation	Woman	35-44 years	Primary	Group II	Laborer	Yes	<260 USD	<104 USD	No	Yes
1105	Meet recommendation	Woman	35-44 years	Primary	Group II	Laborer	Yes	<260 USD	<104 USD	No	Yes
1110	Meet recommendation	Woman	35-44 years	Primary	Group II	Laborer	Yes	<260 USD	<104 USD	No	Yes
1736	Meet recommendation	Woman	45-54 years	Higher	Group II	White collar worker	Yes	<260 USD	<104 USD	No	No
1738	Meet recommendation	Woman	45-54 years	Higher	Group II	White collar worker	Yes	<260 USD	<104 USD	No	No
1740	Meet recommendation	Woman	45-54 years	Higher	Group II	White collar worker	Yes	<260 USD	<104 USD	No	No
1742	Meet recommendation	Woman	45-54 years	Higher	Group II	White collar worker	Yes	<260 USD	<104 USD	No	No
931	Meet recommendation	Woman	35-44 years	Primary	Group II	Laborer	Yes	<260 USD	<104 USD	No	Yes
934	Meet recommendation	Woman	35-44 years	Primary	Group II	Laborer	Yes	<260 USD	<104 USD	No	Yes
937	Meet recommendation	Woman	35-44 years	Primary	Group II	Laborer	Yes	<260 USD	<104 USD	No	Yes
940	Meet recommendation	Woman	35-44 years	Primary	Group II	Laborer	Yes	<260 USD	<104 USD	No	Yes
615	Meet recommendation	Woman	25-34 years	Secondary	Group II	Student	No	≥260 USD	<104 USD	No	No
739	Meet recommendation	Woman	25-34 years	Higher	Group II	Unemployed	Yes	<260 USD	<104 USD	No	No
906	Meet recommendation	Woman	25-34 years	Secondary	Group II	Student	Yes	≥260 USD	<104 USD	Yes	No
976	Meet recommendation	Woman	35-44 years	Primary	Group II	White collar worker	Yes	≥260 USD	<104 USD	Yes	Yes
981	Meet recommendation	Woman	35-44 years	Primary	Group II	White collar worker	Yes	≥260 USD	<104 USD	Yes	Yes
986	Meet recommendation	Woman	35-44 years	Primary	Group II	White collar worker	Yes	≥260 USD	<104 USD	Yes	Yes
990	Meet recommendation	Woman	35-44 years	Primary	Group II	White collar worker	Yes	≥260 USD	<104 USD	Yes	Yes
130	Meet recommendation	Woman	18-24 years	Primary	Group II	Unemployed	Yes	<260 USD	<104 USD	No	No
552	Meet recommendation	Woman	25-34 years	Higher	Group II	White collar worker	Yes	≥260 USD	≥104 USD	Yes	No
1036	Meet recommendation	Woman	35-44 years	Secondary	Group II	White collar worker	Yes	<260 USD	<104 USD	No	No
1037	Meet recommendation	Woman	35-44 years	Secondary	Group II	White collar worker	Yes	<260 USD	Not income	No	No
1040	Meet recommendation	Woman	35-44 years	Secondary	Group II	White collar worker	Yes	<260 USD	<104 USD	No	No
1041	Meet recommendation	Woman	35-44 years	Secondary	Group II	White collar worker	Yes	<260 USD	Not income	No	No
1044	Meet recommendation	Woman	35-44 years	Secondary	Group II	White collar worker	Yes	<260 USD	<104 USD	No	No
1045	Meet recommendation	Woman	35-44 years	Secondary	Group II	White collar worker	Yes	<260 USD	Not income	No	No
367	Meet recommendation	Woman	25-34 years	Higher	Group II	White collar worker	Yes	≥260 USD	<104 USD	Yes	No
711	Meet recommendation	Woman	25-34 years	Higher	Group II	White collar worker	Yes	≥260 USD	≥104 USD	Yes	Yes
316	Meet recommendation	Woman	18-24 years	Primary	Group II	White collar worker	Yes	≥260 USD	≥104 USD	Yes	Yes
702	Meet recommendation	Woman	25-34 years	Higher	Group II	White collar worker	No	≥260 USD	≥104 USD	Yes	No
716	Meet recommendation	Woman	25-34 years	Higher	Group II	White collar worker	No	≥260 USD	≥104 USD	Yes	No
1147	Meet recommendation	Woman	35-44 years	Higher	Group II	Businessman	Yes	≥260 USD	≥104 USD	Yes	No
1154	Meet recommendation	Woman	35-44 years	Higher	Group II	Businessman	Yes	≥260 USD	≥104 USD	Yes	No
1161	Meet recommendation	Woman	35-44 years	Higher	Group II	Businessman	Yes	≥260 USD	≥104 USD	Yes	No
1168	Meet recommendation	Woman	35-44 years	Higher	Group II	Businessman	Yes	≥260 USD	≥104 USD	Yes	No
1175	Meet recommendation	Woman	35-44 years	Higher	Group II	Businessman	Yes	≥260 USD	≥104 USD	Yes	No
1182	Meet recommendation	Woman	35-44 years	Higher	Group II	Businessman	Yes	≥260 USD	≥104 USD	Yes	No
1187	Meet recommendation	Woman	35-44 years	Higher	Group II	Businessman	Yes	≥260 USD	≥104 USD	Yes	No
1194	Meet recommendation	Woman	35-44 years	Higher	Group II	Businessman	Yes	≥260 USD	≥104 USD	Yes	No
1199	Meet recommendation	Woman	35-44 years	Higher	Group II	Businessman	Yes	≥260 USD	≥104 USD	Yes	No
1240	Meet recommendation	Woman	35-44 years	Higher	Group II	White collar worker	Yes	≥260 USD	≥104 USD	Yes	No
1244	Meet recommendation	Woman	35-44 years	Higher	Group II	White collar worker	Yes	≥260 USD	≥104 USD	Yes	No
1248	Meet recommendation	Woman	35-44 years	Higher	Group II	White collar worker	Yes	≥260 USD	≥104 USD	Yes	No
564	Meet recommendation	Woman	25-34 years	Secondary	Group II	Businessman	Yes	≥260 USD	≥104 USD	Yes	No
565	Meet recommendation	Woman	25-34 years	Secondary	Group II	Businessman	Yes	≥260 USD	≥104 USD	Yes	No
524	Meet recommendation	Woman	25-34 years	Higher	Group II	White collar worker	Yes	≥260 USD	≥104 USD	Yes	No
894	Meet recommendation	Woman	25-34 years	Secondary	Group II	Laborer	Yes	≥260 USD	Not income	Yes	No
900	Meet recommendation	Woman	25-34 years	Primary	Group II	White collar worker	Yes	≥260 USD	<104 USD	Yes	No
2266	Meet recommendation	Woman	55-64 years	Higher	Group II	Unemployed	Yes	≥260 USD	≥104 USD	No	No
2267	Meet recommendation	Woman	55-64 years	Higher	Group II	Unemployed	Yes	≥260 USD	≥104 USD	No	No
2268	Meet recommendation	Woman	55-64 years	Higher	Group II	Unemployed	Yes	≥260 USD	≥104 USD	No	No
2269	Meet recommendation	Woman	55-64 years	Higher	Group II	Unemployed	Yes	≥260 USD	≥104 USD	No	No
2270	Meet recommendation	Woman	55-64 years	Higher	Group II	Unemployed	Yes	≥260 USD	≥104 USD	No	No
2271	Meet recommendation	Woman	55-64 years	Higher	Group II	Unemployed	Yes	≥260 USD	≥104 USD	No	No
2272	Meet recommendation	Woman	55-64 years	Higher	Group II	Unemployed	Yes	≥260 USD	≥104 USD	No	No
2273	Meet recommendation	Woman	55-64 years	Higher	Group II	Unemployed	Yes	≥260 USD	≥104 USD	No	No
2274	Meet recommendation	Woman	55-64 years	Higher	Group II	Unemployed	Yes	≥260 USD	≥104 USD	No	No
355	Meet recommendation	Woman	25-34 years	Secondary	Group II	White collar worker	Yes	≥260 USD	<104 USD	Yes	No
380	Meet recommendation	Woman	25-34 years	Secondary	Group II	White collar worker	Yes	≥260 USD	<104 USD	Yes	No
388	Meet recommendation	Woman	25-34 years	Higher	Group II	Student	Yes	≥260 USD	≥104 USD	Yes	No
408	Meet recommendation	Woman	25-34 years	Higher	Group II	Student	Yes	≥260 USD	≥104 USD	Yes	No
701	Meet recommendation	Woman	25-34 years	Secondary	Group II	White collar worker	Yes	≥260 USD	≥104 USD	Yes	No
715	Meet recommendation	Woman	25-34 years	Secondary	Group II	White collar worker	Yes	≥260 USD	≥104 USD	Yes	No
1333	Meet recommendation	Woman	35-44 years	Higher	Group II	White collar worker	Yes	≥260 USD	≥104 USD	No	No
1335	Meet recommendation	Woman	35-44 years	Higher	Group II	White collar worker	Yes	≥260 USD	≥104 USD	No	No
1337	Meet recommendation	Woman	35-44 years	Higher	Group II	White collar worker	Yes	≥260 USD	≥104 USD	No	No
1339	Meet recommendation	Woman	35-44 years	Higher	Group II	White collar worker	Yes	≥260 USD	≥104 USD	No	No
2056	Meet recommendation	Woman	55-64 years	Primary	Group II	Laborer	Yes	≥260 USD	≥104 USD	No	Yes
2057	Meet recommendation	Woman	55-64 years	Primary	Group II	Laborer	Yes	≥260 USD	≥104 USD	No	Yes
2058	Meet recommendation	Woman	55-64 years	Primary	Group II	Laborer	Yes	≥260 USD	≥104 USD	No	Yes
2059	Meet recommendation	Woman	55-64 years	Primary	Group II	Laborer	Yes	≥260 USD	≥104 USD	No	Yes
2060	Meet recommendation	Woman	55-64 years	Primary	Group II	Laborer	Yes	≥260 USD	≥104 USD	No	Yes
2061	Meet recommendation	Woman	55-64 years	Primary	Group II	Laborer	Yes	≥260 USD	≥104 USD	No	Yes
2062	Meet recommendation	Woman	55-64 years	Primary	Group II	Laborer	Yes	≥260 USD	≥104 USD	No	Yes
2063	Meet recommendation	Woman	55-64 years	Primary	Group II	Laborer	Yes	≥260 USD	≥104 USD	No	Yes
2064	Meet recommendation	Woman	55-64 years	Primary	Group II	Laborer	Yes	≥260 USD	≥104 USD	No	Yes
1451	Not meet recommendation	Woman	45-54 years	Secondary	Group II	White collar worker	Yes	≥260 USD	≥104 USD	No	Yes
1452	Not meet recommendation	Woman	45-54 years	Secondary	Group II	White collar worker	Yes	≥260 USD	≥104 USD	No	Yes
1453	Not meet recommendation	Woman	45-54 years	Secondary	Group II	White collar worker	Yes	≥260 USD	≥104 USD	No	Yes
1454	Not meet recommendation	Woman	45-54 years	Secondary	Group II	White collar worker	Yes	≥260 USD	≥104 USD	No	Yes
268	Not meet recommendation	Woman	18-24 years	Secondary	Group II	Student	Yes	≥260 USD	≥104 USD	No	No
463	Not meet recommendation	Woman	25-34 years	Secondary	Group II	White collar worker	Yes	≥260 USD	<104 USD	No	Yes
1628	Not meet recommendation	Woman	45-54 years	Secondary	Group II	White collar worker	Yes	≥260 USD	<104 USD	No	Yes
1630	Not meet recommendation	Woman	45-54 years	Secondary	Group II	White collar worker	Yes	≥260 USD	<104 USD	No	Yes
1632	Not meet recommendation	Woman	45-54 years	Secondary	Group II	White collar worker	Yes	≥260 USD	<104 USD	No	Yes
1634	Not meet recommendation	Woman	45-54 years	Secondary	Group II	White collar worker	Yes	≥260 USD	<104 USD	No	Yes
798	Not meet recommendation	Woman	25-34 years	Secondary	Group II	Unemployed	Yes	≥260 USD	≥104 USD	Yes	No
1596	Not meet recommendation	Woman	45-54 years	Primary	Group II	Laborer	Yes	<260 USD	<104 USD	No	No
1598	Not meet recommendation	Woman	45-54 years	Primary	Group II	Laborer	Yes	<260 USD	<104 USD	No	No
1600	Not meet recommendation	Woman	45-54 years	Primary	Group II	Laborer	Yes	<260 USD	<104 USD	No	No
1602	Not meet recommendation	Woman	45-54 years	Primary	Group II	Laborer	Yes	<260 USD	<104 USD	No	No
866	Not meet recommendation	Woman	25-34 years	Higher	Group II	Student	No	<260 USD	<104 USD	No	No
93	Not meet recommendation	Woman	18-24 years	Secondary	Group II	Student	Yes	≥260 USD	<104 USD	Yes	No
362	Not meet recommendation	Woman	25-34 years	Higher	Group II	White collar worker	Yes	≥260 USD	≥104 USD	Yes	No
1620	Not meet recommendation	Woman	45-54 years	Primary	Group II	White collar worker	Yes	≥260 USD	≥104 USD	No	Yes
1622	Not meet recommendation	Woman	45-54 years	Primary	Group II	White collar worker	Yes	≥260 USD	≥104 USD	No	Yes
1624	Not meet recommendation	Woman	45-54 years	Primary	Group II	White collar worker	Yes	≥260 USD	≥104 USD	No	Yes
1626	Not meet recommendation	Woman	45-54 years	Primary	Group II	White collar worker	Yes	≥260 USD	≥104 USD	No	Yes
1627	Not meet recommendation	Woman	45-54 years	Secondary	Group II	White collar worker	Yes	≥260 USD	<104 USD	No	Yes
1629	Not meet recommendation	Woman	45-54 years	Secondary	Group II	White collar worker	Yes	≥260 USD	<104 USD	No	Yes
1631	Not meet recommendation	Woman	45-54 years	Secondary	Group II	White collar worker	Yes	≥260 USD	<104 USD	No	Yes
1633	Not meet recommendation	Woman	45-54 years	Secondary	Group II	White collar worker	Yes	≥260 USD	<104 USD	No	Yes
1920	Not meet recommendation	Woman	55-64 years	Primary	Group II	Laborer	Yes	≥260 USD	≥104 USD	Yes	No
1921	Not meet recommendation	Woman	55-64 years	Primary	Group II	Laborer	Yes	≥260 USD	≥104 USD	Yes	No
1922	Not meet recommendation	Woman	55-64 years	Primary	Group II	Laborer	Yes	≥260 USD	≥104 USD	Yes	No
1923	Not meet recommendation	Woman	55-64 years	Primary	Group II	Laborer	Yes	≥260 USD	≥104 USD	Yes	No
1924	Not meet recommendation	Woman	55-64 years	Primary	Group II	Laborer	Yes	≥260 USD	≥104 USD	Yes	No
1925	Not meet recommendation	Woman	55-64 years	Primary	Group II	Laborer	Yes	≥260 USD	≥104 USD	Yes	No
1926	Not meet recommendation	Woman	55-64 years	Primary	Group II	Laborer	Yes	≥260 USD	≥104 USD	Yes	No
1927	Not meet recommendation	Woman	55-64 years	Primary	Group II	Laborer	Yes	≥260 USD	≥104 USD	Yes	No
1928	Not meet recommendation	Woman	55-64 years	Primary	Group II	Laborer	Yes	≥260 USD	≥104 USD	Yes	No
1929	Not meet recommendation	Woman	55-64 years	Primary	Group II	Laborer	Yes	≥260 USD	≥104 USD	Yes	No
1930	Not meet recommendation	Woman	55-64 years	Primary	Group II	Laborer	Yes	≥260 USD	≥104 USD	Yes	No
165	Not meet recommendation	Woman	18-24 years	Primary	Group II	White collar worker	Yes	≥260 USD	≥104 USD	Yes	No
1712	Not meet recommendation	Woman	45-54 years	Primary	Group II	White collar worker	Yes	<260 USD	<104 USD	No	Yes
1714	Not meet recommendation	Woman	45-54 years	Primary	Group II	White collar worker	Yes	<260 USD	<104 USD	No	Yes
1716	Not meet recommendation	Woman	45-54 years	Primary	Group II	White collar worker	Yes	<260 USD	<104 USD	No	Yes
1718	Not meet recommendation	Woman	45-54 years	Primary	Group II	White collar worker	Yes	<260 USD	<104 USD	No	Yes
809	Not meet recommendation	Woman	25-34 years	Primary	Group II	Unemployed	No	≥260 USD	≥104 USD	Yes	Yes
462	Not meet recommendation	Woman	25-34 years	Higher	Group II	White collar worker	Yes	≥260 USD	≥104 USD	Yes	No
517	Not meet recommendation	Woman	25-34 years	Secondary	Group II	Businessman	Yes	<260 USD	<104 USD	No	No
681	Not meet recommendation	Woman	25-34 years	Primary	Group II	Student	No	≥260 USD	<104 USD	No	Yes
705	Not meet recommendation	Woman	25-34 years	Higher	Group II	White collar worker	Yes	<260 USD	≥104 USD	Yes	Yes
757	Not meet recommendation	Woman	25-34 years	Primary	Group II	Laborer	Yes	≥260 USD	≥104 USD	Yes	No
764	Not meet recommendation	Woman	25-34 years	Primary	Group II	Laborer	Yes	≥260 USD	≥104 USD	Yes	No
772	Not meet recommendation	Woman	25-34 years	Primary	Group II	White collar worker	Yes	≥260 USD	≥104 USD	Yes	Yes
785	Not meet recommendation	Woman	25-34 years	Secondary	Group II	Student	No	<260 USD	<104 USD	No	No
1077	Not meet recommendation	Woman	35-44 years	Higher	Group II	White collar worker	Yes	≥260 USD	≥104 USD	No	Yes
1082	Not meet recommendation	Woman	35-44 years	Higher	Group II	White collar worker	Yes	≥260 USD	≥104 USD	No	Yes
1087	Not meet recommendation	Woman	35-44 years	Higher	Group II	White collar worker	Yes	≥260 USD	≥104 USD	No	Yes
1411	Not meet recommendation	Woman	45-54 years	Primary	Group II	Laborer	Yes	≥260 USD	<104 USD	No	No
1414	Not meet recommendation	Woman	45-54 years	Primary	Group II	Laborer	Yes	≥260 USD	<104 USD	No	No
1417	Not meet recommendation	Woman	45-54 years	Primary	Group II	Laborer	Yes	≥260 USD	<104 USD	No	No
1420	Not meet recommendation	Woman	45-54 years	Primary	Group II	Laborer	Yes	≥260 USD	<104 USD	No	No
1559	Not meet recommendation	Woman	45-54 years	Secondary	Group II	White collar worker	Yes	≥260 USD	<104 USD	No	No
1561	Not meet recommendation	Woman	45-54 years	Secondary	Group II	White collar worker	Yes	≥260 USD	<104 USD	No	No
1563	Not meet recommendation	Woman	45-54 years	Secondary	Group II	White collar worker	Yes	≥260 USD	<104 USD	No	No
1565	Not meet recommendation	Woman	45-54 years	Secondary	Group II	White collar worker	Yes	≥260 USD	<104 USD	No	No
1695	Not meet recommendation	Woman	45-54 years	Secondary	Group II	Unemployed	No	≥260 USD	<104 USD	Yes	Yes
1697	Not meet recommendation	Woman	45-54 years	Secondary	Group II	Unemployed	No	≥260 USD	<104 USD	Yes	Yes
1699	Not meet recommendation	Woman	45-54 years	Secondary	Group II	Unemployed	No	≥260 USD	<104 USD	Yes	Yes
1701	Not meet recommendation	Woman	45-54 years	Secondary	Group II	Unemployed	No	≥260 USD	<104 USD	Yes	Yes
2306	Not meet recommendation	Woman	55-64 years	Primary	Group II	Unemployed	Yes	≥260 USD	<104 USD	No	No
2309	Not meet recommendation	Woman	55-64 years	Primary	Group II	Unemployed	Yes	≥260 USD	<104 USD	No	No
2312	Not meet recommendation	Woman	55-64 years	Primary	Group II	Unemployed	Yes	≥260 USD	<104 USD	No	No
2315	Not meet recommendation	Woman	55-64 years	Primary	Group II	Unemployed	Yes	≥260 USD	<104 USD	No	No
2318	Not meet recommendation	Woman	55-64 years	Primary	Group II	Unemployed	Yes	≥260 USD	<104 USD	No	No
2321	Not meet recommendation	Woman	55-64 years	Primary	Group II	Unemployed	Yes	≥260 USD	<104 USD	No	No
2324	Not meet recommendation	Woman	55-64 years	Primary	Group II	Unemployed	Yes	≥260 USD	<104 USD	No	No
2327	Not meet recommendation	Woman	55-64 years	Primary	Group II	Unemployed	Yes	≥260 USD	<104 USD	No	No
2330	Not meet recommendation	Woman	55-64 years	Primary	Group II	Unemployed	Yes	≥260 USD	<104 USD	No	No
2331	Not meet recommendation	Woman	55-64 years	Primary	Group II	Unemployed	Yes	≥260 USD	<104 USD	No	No
271	Not meet recommendation	Woman	18-24 years	Higher	Group II	Student	Yes	≥260 USD	<104 USD	No	Yes
877	Not meet recommendation	Woman	25-34 years	Secondary	Group II	Student	No	<260 USD	<104 USD	Yes	Yes
1061	Not meet recommendation	Woman	35-44 years	Higher	Group II	Businessman	Yes	≥260 USD	≥104 USD	Yes	No
1062	Not meet recommendation	Woman	35-44 years	Higher	Group II	Businessman	Yes	≥260 USD	≥104 USD	Yes	No
1063	Not meet recommendation	Woman	35-44 years	Higher	Group II	Businessman	Yes	≥260 USD	≥104 USD	Yes	No
1064	Not meet recommendation	Woman	35-44 years	Higher	Group II	Businessman	Yes	≥260 USD	≥104 USD	Yes	No
1065	Not meet recommendation	Woman	35-44 years	Higher	Group II	Businessman	Yes	≥260 USD	≥104 USD	Yes	No
1066	Not meet recommendation	Woman	35-44 years	Higher	Group II	Businessman	Yes	≥260 USD	≥104 USD	Yes	No
1067	Not meet recommendation	Woman	35-44 years	Higher	Group II	Businessman	Yes	≥260 USD	≥104 USD	Yes	No
1068	Not meet recommendation	Woman	35-44 years	Higher	Group II	Businessman	Yes	≥260 USD	≥104 USD	Yes	No
1805	Not meet recommendation	Woman	55-64 years	Primary	Group II	Unemployed	No	<260 USD	<104 USD	No	Yes
1807	Not meet recommendation	Woman	55-64 years	Primary	Group II	Unemployed	No	<260 USD	<104 USD	No	Yes
1809	Not meet recommendation	Woman	55-64 years	Primary	Group II	Unemployed	No	<260 USD	<104 USD	No	Yes
1811	Not meet recommendation	Woman	55-64 years	Primary	Group II	Unemployed	No	<260 USD	<104 USD	No	Yes
1813	Not meet recommendation	Woman	55-64 years	Primary	Group II	Unemployed	No	<260 USD	<104 USD	No	Yes
1815	Not meet recommendation	Woman	55-64 years	Primary	Group II	Unemployed	No	<260 USD	<104 USD	No	Yes
1817	Not meet recommendation	Woman	55-64 years	Primary	Group II	Unemployed	No	<260 USD	<104 USD	No	Yes
1819	Not meet recommendation	Woman	55-64 years	Primary	Group II	Unemployed	No	<260 USD	<104 USD	No	Yes
1821	Not meet recommendation	Woman	55-64 years	Primary	Group II	Unemployed	No	<260 USD	<104 USD	No	Yes
1823	Not meet recommendation	Woman	55-64 years	Primary	Group II	Unemployed	No	<260 USD	<104 USD	No	Yes
1825	Not meet recommendation	Woman	55-64 years	Primary	Group II	Unemployed	No	<260 USD	<104 USD	No	Yes
1827	Not meet recommendation	Woman	55-64 years	Primary	Group II	Unemployed	No	<260 USD	<104 USD	No	Yes
1829	Not meet recommendation	Woman	55-64 years	Primary	Group II	Unemployed	No	<260 USD	<104 USD	No	Yes
1831	Not meet recommendation	Woman	55-64 years	Primary	Group II	Unemployed	No	<260 USD	<104 USD	No	Yes
1833	Not meet recommendation	Woman	55-64 years	Primary	Group II	Unemployed	No	<260 USD	<104 USD	No	Yes
1835	Not meet recommendation	Woman	55-64 years	Primary	Group II	Unemployed	No	<260 USD	<104 USD	No	Yes
1837	Not meet recommendation	Woman	55-64 years	Primary	Group II	Unemployed	No	<260 USD	<104 USD	No	Yes
1839	Not meet recommendation	Woman	55-64 years	Primary	Group II	Unemployed	No	<260 USD	<104 USD	No	Yes
1842	Not meet recommendation	Woman	55-64 years	Primary	Group II	Unemployed	No	<260 USD	<104 USD	No	Yes
1845	Not meet recommendation	Woman	55-64 years	Primary	Group II	Unemployed	No	<260 USD	<104 USD	No	Yes
2275	Not meet recommendation	Woman	55-64 years	Secondary	Group II	White collar worker	Yes	<260 USD	<104 USD	No	No
2276	Not meet recommendation	Woman	55-64 years	Secondary	Group II	White collar worker	Yes	<260 USD	<104 USD	No	No
2277	Not meet recommendation	Woman	55-64 years	Secondary	Group II	White collar worker	Yes	<260 USD	<104 USD	No	No
2278	Not meet recommendation	Woman	55-64 years	Secondary	Group II	White collar worker	Yes	<260 USD	<104 USD	No	No
2279	Not meet recommendation	Woman	55-64 years	Secondary	Group II	White collar worker	Yes	<260 USD	<104 USD	No	No
2280	Not meet recommendation	Woman	55-64 years	Secondary	Group II	White collar worker	Yes	<260 USD	<104 USD	No	No
2281	Not meet recommendation	Woman	55-64 years	Secondary	Group II	White collar worker	Yes	<260 USD	<104 USD	No	No
2282	Not meet recommendation	Woman	55-64 years	Secondary	Group II	White collar worker	Yes	<260 USD	<104 USD	No	No
2283	Not meet recommendation	Woman	55-64 years	Secondary	Group II	White collar worker	Yes	<260 USD	<104 USD	No	No
1268	Not meet recommendation	Woman	35-44 years	Secondary	Group II	White collar worker	Yes	≥260 USD	<104 USD	Yes	No
1273	Not meet recommendation	Woman	35-44 years	Secondary	Group II	White collar worker	Yes	≥260 USD	<104 USD	Yes	No
1278	Not meet recommendation	Woman	35-44 years	Secondary	Group II	White collar worker	Yes	≥260 USD	<104 USD	Yes	No
661	Not meet recommendation	Woman	25-34 years	Primary	Group II	White collar worker	Yes	≥260 USD	<104 USD	No	No
972	Not meet recommendation	Woman	35-44 years	Secondary	Group II	White collar worker	Yes	≥260 USD	≥104 USD	Yes	No
977	Not meet recommendation	Woman	35-44 years	Secondary	Group II	White collar worker	Yes	≥260 USD	≥104 USD	Yes	No
982	Not meet recommendation	Woman	35-44 years	Secondary	Group II	White collar worker	Yes	≥260 USD	≥104 USD	Yes	No
994	Not meet recommendation	Woman	35-44 years	Secondary	Group II	White collar worker	Yes	≥260 USD	≥104 USD	Yes	Yes
995	Not meet recommendation	Woman	35-44 years	Secondary	Group II	White collar worker	Yes	≥260 USD	≥104 USD	Yes	Yes
996	Not meet recommendation	Woman	35-44 years	Secondary	Group II	White collar worker	Yes	≥260 USD	≥104 USD	Yes	Yes
997	Not meet recommendation	Woman	35-44 years	Secondary	Group II	White collar worker	Yes	≥260 USD	≥104 USD	Yes	Yes
1204	Not meet recommendation	Woman	35-44 years	Primary	Group II	Laborer	Yes	<260 USD	<104 USD	No	No
1206	Not meet recommendation	Woman	35-44 years	Primary	Group II	Laborer	Yes	<260 USD	<104 USD	No	No
1208	Not meet recommendation	Woman	35-44 years	Primary	Group II	Laborer	Yes	<260 USD	<104 USD	No	No
1209	Not meet recommendation	Woman	35-44 years	Primary	Group II	Laborer	Yes	<260 USD	<104 USD	No	No
1671	Not meet recommendation	Woman	45-54 years	Higher	Group II	White collar worker	Yes	≥260 USD	<104 USD	No	No
1672	Not meet recommendation	Woman	45-54 years	Higher	Group II	White collar worker	Yes	≥260 USD	<104 USD	No	No
1673	Not meet recommendation	Woman	45-54 years	Higher	Group II	White collar worker	Yes	≥260 USD	<104 USD	No	No
1674	Not meet recommendation	Woman	45-54 years	Higher	Group II	White collar worker	Yes	≥260 USD	<104 USD	No	No
523	Not meet recommendation	Woman	25-34 years	Higher	Group II	White collar worker	Yes	≥260 USD	≥104 USD	Yes	No
53	Not meet recommendation	Woman	18-24 years	Primary	Group II	Laborer	Yes	<260 USD	<104 USD	No	Yes
183	Not meet recommendation	Woman	18-24 years	Secondary	Group II	Student	Yes	≥260 USD	≥104 USD	No	No
187	Not meet recommendation	Woman	18-24 years	Secondary	Group II	Student	Yes	≥260 USD	≥104 USD	Yes	No
199	Not meet recommendation	Woman	18-24 years	Secondary	Group II	Unemployed	No	<260 USD	<104 USD	No	Yes
224	Not meet recommendation	Woman	18-24 years	Secondary	Group II	Student	Yes	≥260 USD	<104 USD	Yes	Yes
256	Not meet recommendation	Woman	18-24 years	Primary	Group II	White collar worker	Yes	≥260 USD	<104 USD	Yes	No
276	Not meet recommendation	Woman	18-24 years	Secondary	Group II	Student	Yes	≥260 USD	≥104 USD	Yes	No
290	Not meet recommendation	Woman	18-24 years	Primary	Group II	Unemployed	No	<260 USD	<104 USD	No	Yes
392	Not meet recommendation	Woman	25-34 years	Secondary	Group II	Student	Yes	≥260 USD	<104 USD	Yes	Yes
412	Not meet recommendation	Woman	25-34 years	Secondary	Group II	Student	Yes	≥260 USD	<104 USD	Yes	Yes
453	Not meet recommendation	Woman	25-34 years	Primary	Group II	Laborer	Yes	<260 USD	<104 USD	No	Yes
466	Not meet recommendation	Woman	25-34 years	Higher	Group II	White collar worker	Yes	≥260 USD	≥104 USD	Yes	Yes
489	Not meet recommendation	Woman	25-34 years	Secondary	Group II	Student	No	≥260 USD	<104 USD	Yes	No
507	Not meet recommendation	Woman	25-34 years	Secondary	Group II	Unemployed	No	<260 USD	<104 USD	No	Yes
513	Not meet recommendation	Woman	25-34 years	Secondary	Group II	Unemployed	No	<260 USD	<104 USD	No	Yes
551	Not meet recommendation	Woman	25-34 years	Secondary	Group II	White collar worker	No	≥260 USD	<104 USD	Yes	No
634	Not meet recommendation	Woman	25-34 years	Primary	Group II	Unemployed	Yes	<260 USD	Not income	No	No
640	Not meet recommendation	Woman	25-34 years	Higher	Group II	White collar worker	Yes	≥260 USD	≥104 USD	Yes	Yes
649	Not meet recommendation	Woman	25-34 years	Primary	Group II	Unemployed	Yes	≥260 USD	≥104 USD	Yes	No
660	Not meet recommendation	Woman	25-34 years	Higher	Group II	White collar worker	Yes	≥260 USD	≥104 USD	Yes	No
703	Not meet recommendation	Woman	25-34 years	Higher	Group II	White collar worker	Yes	≥260 USD	≥104 USD	Yes	No
717	Not meet recommendation	Woman	25-34 years	Higher	Group II	White collar worker	Yes	≥260 USD	≥104 USD	Yes	No
766	Not meet recommendation	Woman	25-34 years	Secondary	Group II	White collar worker	Yes	≥260 USD	≥104 USD	No	No
802	Not meet recommendation	Woman	25-34 years	Higher	Group II	White collar worker	Yes	≥260 USD	Not income	No	Yes
927	Not meet recommendation	Woman	35-44 years	Secondary	Group II	White collar worker	Yes	≥260 USD	<104 USD	No	Yes
928	Not meet recommendation	Woman	35-44 years	Secondary	Group II	White collar worker	Yes	≥260 USD	<104 USD	No	Yes
929	Not meet recommendation	Woman	35-44 years	Secondary	Group II	White collar worker	Yes	≥260 USD	<104 USD	No	Yes
930	Not meet recommendation	Woman	35-44 years	Secondary	Group II	White collar worker	Yes	≥260 USD	<104 USD	No	Yes
943	Not meet recommendation	Woman	35-44 years	Secondary	Group II	White collar worker	Yes	≥260 USD	<104 USD	No	No
948	Not meet recommendation	Woman	35-44 years	Secondary	Group II	White collar worker	Yes	≥260 USD	<104 USD	No	No
953	Not meet recommendation	Woman	35-44 years	Secondary	Group II	White collar worker	Yes	≥260 USD	<104 USD	No	No
958	Not meet recommendation	Woman	35-44 years	Secondary	Group II	White collar worker	Yes	≥260 USD	<104 USD	No	No
1006	Not meet recommendation	Woman	35-44 years	Secondary	Group II	White collar worker	Yes	≥260 USD	<104 USD	Yes	Yes
1007	Not meet recommendation	Woman	35-44 years	Secondary	Group II	White collar worker	Yes	<260 USD	<104 USD	Yes	Yes
1009	Not meet recommendation	Woman	35-44 years	Secondary	Group II	White collar worker	Yes	≥260 USD	<104 USD	Yes	Yes
1010	Not meet recommendation	Woman	35-44 years	Secondary	Group II	White collar worker	Yes	<260 USD	<104 USD	Yes	Yes
1012	Not meet recommendation	Woman	35-44 years	Secondary	Group II	White collar worker	Yes	≥260 USD	<104 USD	Yes	Yes
1013	Not meet recommendation	Woman	35-44 years	Secondary	Group II	White collar worker	Yes	<260 USD	<104 USD	Yes	Yes
1014	Not meet recommendation	Woman	35-44 years	Secondary	Group II	White collar worker	Yes	≥260 USD	<104 USD	Yes	Yes
1015	Not meet recommendation	Woman	35-44 years	Secondary	Group II	White collar worker	Yes	<260 USD	<104 USD	Yes	Yes
1028	Not meet recommendation	Woman	35-44 years	Primary	Group II	Unemployed	Yes	<260 USD	<104 USD	No	No
1029	Not meet recommendation	Woman	35-44 years	Primary	Group II	Unemployed	Yes	<260 USD	<104 USD	No	No
1030	Not meet recommendation	Woman	35-44 years	Primary	Group II	Unemployed	Yes	<260 USD	<104 USD	No	No
1031	Not meet recommendation	Woman	35-44 years	Primary	Group II	Unemployed	Yes	<260 USD	<104 USD	No	No
1039	Not meet recommendation	Woman	35-44 years	Secondary	Group II	White collar worker	Yes	≥260 USD	<104 USD	No	Yes
[truncated: 2,461 more rows]
